# Supplementary material for: Urban-rural disparity in sociodemographic characteristics and sexual behaviors of HIV-positive adolescent girls and young women and their perspectives on their male sexual partners: A cross-sectional study in Zimbabwe
Source: PLoS One. 2020 Apr 23;15(4):e0230823. doi: 10.1371/journal.pone.0230823 (PMC7179911; doi:10.1371/journal.pone.0230823)
Supplement: S1 File — (XLSX) [file pone.0230823.s001.xlsx]

## Sheet: AGYW Zimbabwe PLOS One IT XL
	Country	Area	F01	F02	F03	F04	F08	F09	F10	F14	F17	F18	F18_Other	F19	F19_Other	F21	F21_Reasons	F22A	F22B	F22C	F22D	F22E	F22F	F22G	F22H	F22I	F22J	F22K	F22L	F22M	F22N	F22O	F22P	F22P_Other	F23	F24	F24_Other	F27	F30	F57	F58	F59	F59_Other	F60	F61	F62	F63	F64	F65_Other
0	Zimbabwe	Urban	23	Yes	No	Completed Secondary (F4/O-Level)	No		Never married	Both deceased	18	to have sex		Boyfriend/Romantic partner		Yes		N/A	N/A	N/A	No	Yes	N/A	N/A	No	N/A	N/A	N/A	N/A	N/A	N/A	N/A	N/A		Yes	Never		Yes	17	3	1	Current boyfriend/Romantic partner		Older	Less than 5 years older	Divorced	No	Completed Secondary (F4/O-Level)
1	Zimbabwe	Urban	20	Yes	Yes		No		Never married	Mother deceased	18	From my mother				No (please provide																			Yes	Never		No	19	2	1	Current boyfriend/Romantic partner		Older	Less than 5 years older	Never married	No	Completed Secondary (F4/O-Level)
2	Zimbabwe	Urban	23	Yes	No	Completed A-Level	No		Never married	Both deceased	14	From my mother				Yes		N/A	N/A	Yes	Yes	Yes	Yes	N/A	N/A	No	N/A	Yes	Yes	No	Yes	Yes	N/A		Yes	Never		No	20	2	1	Ex-boyfriend/romantic partner		Older	Less than 5 years older	Never married		Completed A-Level
3	Zimbabwe	Urban	21	No	No	Completed Secondary (F4/O-Level)	No		Never married	Mother deceased	11	From my mother				Yes		Yes	N/A	N/A	No	Yes	Yes	N/A	Yes	N/A	N/A	No	No	No	No	No	No		Yes	Never		No	21	1	1	Current boyfriend/Romantic partner		About same age		Never married		Completed A-Level
4	Zimbabwe	Urban	19	Yes	No	Completed Secondary (F4/O-Level)	No		Never married	Mother deceased	15	From my mother				Yes		Yes	N/A	N/A	N/A	Yes	N/A	N/A	No	N/A	N/A	Yes	Yes	Yes	Yes	Yes	N/A		Yes	Once a month		No	18	1	1	Current boyfriend/Romantic partner		Older	5-10 years older	Never married		Completed Secondary (F4/O-Level)	soccer player
5	Zimbabwe	Urban	24	Yes	No	Completed Primary	No		Never married	Both living	18	to have sex		Older man who gave me something in exchange for sex		Yes		Yes	Yes	Yes	Yes	Yes	N/A	N/A	No	No	No	No	No	No	N/A	No	N/A		Yes	Once every two weeks		Yes	18	50	15	Male Client (sex work)		Younger		Married to someone else	No	Don't know
6	Zimbabwe	Urban	20	Yes	No	Completed Secondary (F4/O-Level)	Yes	16	Separated	Both deceased	12	From my mother				No (please provide																			Yes	Never		Yes	16	2	1	Current boyfriend/Romantic partner		Older	Less than 5 years older	Never married	No	Completed Secondary (F4/O-Level)
7	Zimbabwe	Urban	19	Yes	Yes		No		Never married	Both living	10	From my mother				Yes		Yes	Yes	N/A	Yes	Yes	N/A	N/A	Yes	N/A	N/A	No	No	No	N/A	N/A	N/A		Yes	Other	4 days a month	No	19	1	1	Current boyfriend/Romantic partner		Older	5-10 years older	Never married	No	Completed Secondary (F4/O-Level)
8	Zimbabwe	Urban	19	Yes	No	Completed Primary	No		Never married	Both living	13	From my mother				Yes		Yes	Yes	Yes	Yes	Yes	N/A	N/A	No	N/A	N/A	No	No	No	N/A	N/A	N/A		Yes	Other	whole month	No	19	1	1	Ex-boyfriend/romantic partner		Older	Less than 5 years older	Never married	No	Completed Secondary (F4/O-Level)
9	Zimbabwe	Urban	22	Yes	No	Completed Secondary (F4/O-Level)	Yes	20	Divorced	Both deceased	21	to have sex		Husband		Yes		No	No	No	No	No	No	Yes	No	N/A	N/A	No	N/A	No	Yes	Yes	N/A		Yes	Other	whole week	Yes	20	3	1	Ex-boyfriend/romantic partner		About same age		Divorced	No	Completed A-Level
10	Zimbabwe	Urban	24	Yes	No	Some Secondary (F1 to F3)	No		Never married	Mother deceased	19	From my mother				Yes		N/A	N/A	N/A	N/A	Yes	Yes	N/A	N/A	N/A	N/A	No	Yes	Yes	Yes	N/A	N/A		Yes	Once a week		Yes	20	2	1	Current boyfriend/Romantic partner		Older	Less than 5 years older	Divorced	Yes	Completed A-Level
11	Zimbabwe	Urban	23	Yes	No	Completed Secondary (F4/O-Level)	Yes	21	Divorced	Both deceased	18	From a sexual act with someone I knew. We did not agree to have sex; used physical force or coercion		Older man who gave me something in exchange for sex		Yes		N/A	N/A	Yes	Yes	Yes	Yes	Yes	Yes	Yes	N/A	No	No	No	N/A	N/A	N/A		Yes	Never		Yes	18	3	2	Current boyfriend/Romantic partner		Older	More than 10 years older	Married to someone else	No	Completed A-Level
12	Zimbabwe	Urban	23	Yes	No	Completed A-Level	No		Never married	Both deceased	20	to have sex		Other (specify)	ex boyfriend	Yes		N/A	N/A	N/A	Yes	Yes	Yes	N/A	Yes	N/A	N/A	No	No	No	No	No	Yes		Yes	Other	twice a month	No	18	4	2	Current boyfriend/Romantic partner		About same age		Never married		Completed Secondary (F4/O-Level)
13	Zimbabwe	Urban	19	Yes	No	Completed Primary	Yes	18	Living together but not married (i.e. lobola not paid/not wedded)	Both deceased	16	From my mother				Yes		N/A	N/A	Yes	Yes	Yes	Yes	Yes	N/A	N/A	N/A	N/A	N/A	N/A	N/A	N/A	N/A		Yes	Never		Yes	18	2	2	Current husband		Older	5-10 years older	Living together with me but not married (i.e. lobola not paid/not wedded)	No	Completed Secondary (F4/O-Level)
14	Zimbabwe	Urban	18	Yes	No	Some Secondary (F1 to F3)	Yes	16	Divorced	Father deceased	17	Sex work	sex work	Male client (sex work)		Yes		N/A	Yes	No	Yes	No	N/A	No	No	No	No	No	No	No	No	Yes	N/A		Yes	Twice a week		No	16	40	30	Male Client (sex work)		Older	More than 10 years older	Married to someone else	No	Don't know
15	Zimbabwe	Urban	18	Yes	No	Less than primary	Yes	16	Divorced	Father deceased	15	to have sex		Husband		Yes		N/A	Yes	No	No	Yes	N/A	N/A	Yes	N/A	N/A	N/A	N/A	N/A	N/A	N/A	N/A		No			Yes	15	4	4	Current boyfriend/Romantic partner		Older	Less than 5 years older	Never married	No	Completed Secondary (F4/O-Level)
16	Zimbabwe	Urban	24	Yes	No	Completed Secondary (F4/O-Level)	No		Never married	Both deceased	18	From my mother				Yes		No	No	Yes	Yes	N/A	N/A	N/A	N/A	N/A	N/A	N/A	N/A	N/A	N/A	N/A	N/A		Yes	Never		Yes	22	4	1	Current boyfriend/Romantic partner		Older	5-10 years older	Divorced		Completed Secondary (F4/O-Level)
17	Zimbabwe	Urban	22	Yes	No	Completed Secondary (F4/O-Level)	Yes	19	Separated	Mother deceased	12	From my mother				Yes		Yes	Yes	N/A	Yes	Yes	Yes	N/A	Yes	N/A	N/A	Yes	No	No	N/A	Yes	N/A		Yes	Never		Yes	17	3	1	Current boyfriend/Romantic partner		Older	More than 10 years older	Divorced	No	Completed A-Level
18	Zimbabwe	Urban	20	Yes	No	Completed Secondary (F4/O-Level)	No		Never married	Both living	12	From my mother				Yes		Yes	N/A	N/A	N/A	N/A	N/A	N/A	Yes	N/A	N/A	N/A	N/A	No	No	No	N/A		Yes	Never		No	19	1	1	Current boyfriend/Romantic partner		Older	Less than 5 years older	Never married		Completed Secondary (F4/O-Level)
19	Zimbabwe	Urban	22	Yes	Yes		No		Never married	Both deceased	18	From my mother				Yes		N/A	N/A	N/A	N/A	Yes	Yes	N/A	No	N/A	N/A	N/A	Yes	N/A	N/A	N/A	N/A		Yes	Never		No	17	4	1	Current boyfriend/Romantic partner		Older	5-10 years older	Never married		Completed A-Level
20	Zimbabwe	Urban	18	Yes	No	Some Secondary (F1 to F3)	No		Never married	Both deceased	16	to have sex		Boyfriend/Romantic partner		Yes		N/A	N/A	N/A	N/A	No	No	N/A	No	No	No	Yes	No	N/A	Yes	Yes	N/A		Yes	Once a day		Yes	15	200	11	Male Client (sex work)		Don't know		Don't know	No	Don't know
21	Zimbabwe	Urban	21	Yes	No	Some Secondary (F1 to F3)	Yes	20	Divorced	Mother deceased	14	From my mother				Yes		Yes	N/A	Yes	N/A	Yes	Yes	N/A	N/A	N/A	N/A	No	No	No	No	No	N/A		Yes	Never		Yes	20	1	1	Ex-husband		Older	Less than 5 years older	Divorced	Yes	Completed Secondary (F4/O-Level)
22	Zimbabwe	Urban	18	Yes	Yes		No		Never married	Both deceased	13	From my mother				Yes		N/A	N/A	N/A	N/A	Yes	Yes	N/A	N/A	N/A	N/A	Yes	No	No	No	No	N/A		Yes	Once a week		No	15	1	1	Ex-boyfriend/romantic partner		Older	Less than 5 years older	Never married		Completed A-Level
23	Zimbabwe	Urban	23	Yes	No	Completed Secondary (F4/O-Level)	Yes	21	Married (i.e. lobola paid/wedded)	Both living	21	Don't know				Yes		Yes	Yes	No	No	Yes	N/A	Yes	N/A	N/A	N/A	No	No	No	No	N/A	N/A		Yes	Never		Yes	19	1	1	Current husband		Older	5-10 years older	Married to me (i.e. lobola paid/wedded)	Yes	Completed Secondary (F4/O-Level)
24	Zimbabwe	Urban	23	Yes	No	Completed Secondary (F4/O-Level)	No		Never married	Both deceased	19	From my mother				Yes		N/A	N/A	No	Yes	No	Yes	N/A	No	N/A	N/A	No	No	No	No	No	N/A		Yes	Never		No	21	1	1	Ex-boyfriend/romantic partner		Older	5-10 years older	Never married		Completed Secondary (F4/O-Level)
25	Zimbabwe	Urban	16	Yes	No	Completed Secondary (F4/O-Level)	No		Never married	Both deceased	16	From my mother				Yes		N/A	N/A	No	Yes	No	No	N/A	No	N/A	N/A	No	Yes	No	No	Yes	N/A		Yes	Never		No	15	1	1	Current boyfriend/Romantic partner		Older	Less than 5 years older	Never married		Completed A-Level
26	Zimbabwe	Urban	18	Yes	No	Completed Secondary (F4/O-Level)	No		Never married	Mother deceased	10	From my mother				Yes		Yes	N/A	No	No	Yes	No	N/A	No	N/A	N/A	No	No	No	No	No	N/A		Yes	Never		Yes	17	1	1	Ex-boyfriend/romantic partner		Older	5-10 years older	Never married	No	Completed A-Level
27	Zimbabwe	Urban	20	Yes	No	Completed Secondary (F4/O-Level)	No		Never married	Mother deceased	15	From my mother				Yes		No	N/A	No	No	No	No	No	No	No	No	No	No	No	No	No	No		Yes	Once a month		No	19	1	1	Current boyfriend/Romantic partner		Older	Less than 5 years older	Never married		Completed A-Level
28	Zimbabwe	Urban	19	Yes	No	Completed Primary	No		Never married	Both deceased	16	to have sex		Male client (sex work)		Yes		N/A	N/A	No	No	No	No	No	Yes	No	No	Yes	No	No	N/A	No	N/A		Yes	Never		No	15	50	30	Current boyfriend/Romantic partner		Older	Less than 5 years older	Never married		Completed Secondary (F4/O-Level)
29	Zimbabwe	Urban	22	Yes	No	Completed Secondary (F4/O-Level)	No		Never married	Both deceased	16	From my mother				Yes		N/A	N/A	N/A	Yes	Yes	N/A	N/A	N/A	N/A	N/A	N/A	Yes	No	N/A	No	N/A		Yes	Never		Yes	18	2	1	Ex-boyfriend/romantic partner		Older	5-10 years older	Never married	No	Completed A-Level
30	Zimbabwe	Urban	24	Yes	No	Completed Secondary (F4/O-Level)	Yes	17	Married (i.e. lobola paid/wedded)	Both living	21	to have sex		Husband		Yes		Yes	Yes	No	Yes	No	N/A	Yes	N/A	N/A	N/A	N/A	N/A	No	N/A	N/A	N/A		Yes	Never		Yes	17	2	1	Current husband		Older	5-10 years older	Married to me (i.e. lobola paid/wedded)	Yes	Some Secondary (F1 to F3)	builder
31	Zimbabwe	Urban	23	Yes	No	Completed Secondary (F4/O-Level)	No		Never married	Both deceased	18	From my mother				Yes		N/A	N/A	Yes	Yes	Yes	Yes	N/A	No	N/A	N/A	Yes	Yes	Yes	N/A	Yes	Yes		Yes	Never		No	19	3	2	exchange for sex	she is dating an elderly guy who consistently gives her financial benefits. This older man is married to another woman, The participant was not willing to recognise him as a conventional quoteon quote "boyfriend"	Older	5-10 years older	Married to someone else	No	Completed Secondary (F4/O-Level)
32	Zimbabwe	Urban	20	Yes	Yes		No		Never married	Both deceased	13	From my mother				Yes		N/A	N/A	N/A	N/A	N/A	Yes	N/A	N/A	N/A	N/A	N/A	N/A	N/A	N/A	N/A	N/A		Yes	Never		No	20	1	1	Ex-boyfriend/romantic partner		Older	Less than 5 years older	Never married		Completed Secondary (F4/O-Level)
33	Zimbabwe	Urban	19	Yes	No	Completed Secondary (F4/O-Level)	No		Never married	Both living	17	From a contaminated sharp object				Yes		No	Yes	Yes	No	No	Yes	N/A	Yes	N/A	N/A	No	Yes	No	N/A	Yes	N/A		Yes	Never		No	19	1	1	Current boyfriend/Romantic partner		Older	5-10 years older	Never married	No	Completed A-Level
34	Zimbabwe	Urban	23	Yes	No	Completed Secondary (F4/O-Level)	Yes	20	Divorced	Both deceased	16	From my mother				Yes		N/A	N/A	N/A	N/A	No	Yes	Yes	No	N/A	N/A	No	No	No	No	N/A	N/A		Yes	Never		Yes	19	2	1	Current boyfriend/Romantic partner		About same age		Divorced	No	Completed Secondary (F4/O-Level)
35	Zimbabwe	Urban	23	Yes	No	Completed Primary	Yes	19	Married (i.e. lobola paid/wedded)	Mother deceased	19	Don't know				Yes		No	Yes	No	No	No	N/A	Yes	N/A	N/A	N/A	No	No	No	N/A	N/A	N/A		Yes	Never		Yes	16	2	1	Current husband		Older	5-10 years older	Married to me (i.e. lobola paid/wedded)	Yes	Completed Secondary (F4/O-Level)
36	Zimbabwe	Urban	19	Yes	No	Some Secondary (F1 to F3)	Yes	16	Divorced	Both living	19	to have sex		Boyfriend/Romantic partner		Yes		No	No	No	Yes	No	No	N/A	No	N/A	N/A	N/A	N/A	N/A	N/A	N/A	N/A		No			No	16	3	1	Current boyfriend/Romantic partner		Older	5-10 years older	Divorced		Don't know
37	Zimbabwe	Urban	19	Yes	No	Some Secondary (F1 to F3)	Yes	17	Divorced	Father deceased	18	to have sex		Husband		Yes		N/A	No	No	No	No	Yes	Yes	No	N/A	N/A	No	No	N/A	N/A	Yes	N/A		Yes	Never		No	17	1	1	Ex-husband		Older	More than 10 years older	Living together with me but not married (i.e. lobola not paid/not wedded)	No	Don't know
38	Zimbabwe	Urban	24	Yes	No	Completed Primary	No		Never married	Both living	16	to have sex		Stranger		No (please provide	fear of stigma																		Yes	Never		Yes	10	30	4	Current boyfriend/Romantic partner		Older	Less than 5 years older	Married to someone else	No	Don't know
39	Zimbabwe	Urban	24	Yes	No	Tertiary	No		Never married	Both deceased	13	From my mother				No (please provide																			Yes	Never		No	20	1	1	Current boyfriend/Romantic partner		Older	Less than 5 years older	Never married		Tertiary
40	Zimbabwe	Urban	22	Yes	No	Completed Secondary (F4/O-Level)	No		Never married	Both deceased	14	From my mother				Yes		N/A	N/A	N/A	N/A	Yes	Yes	N/A	Yes	N/A	N/A	Yes	Yes	No	N/A	Yes	N/A		Yes	Never		No	21	2	1	Current boyfriend/Romantic partner		About same age		Never married	No	Completed Secondary (F4/O-Level)
41	Zimbabwe	Urban	22	Yes	No	Tertiary	No		Never married	Mother deceased	12	From my mother				Yes		Yes	N/A	Yes	Yes	Yes	Yes	N/A	No	N/A	N/A	No	No	No	N/A	Yes	N/A		Yes	Twice a week		No	20	3	1	Current boyfriend/Romantic partner		Older	Less than 5 years older	Never married		Tertiary
42	Zimbabwe	Urban	23	Yes	No	Completed Secondary (F4/O-Level)	No		Never married	Mother deceased	10	From my mother				Yes		N/A	N/A	N/A	N/A	Yes	Yes	N/A	No	N/A	N/A	Yes	N/A	No	N/A	N/A	N/A		Yes	Once a month		No	21	1	1	Ex-boyfriend/romantic partner		Older	5-10 years older	Married to someone else	No	Completed Secondary (F4/O-Level)
43	Zimbabwe	Urban	22	Yes	No	Completed Primary	Yes	17	Divorced	Mother deceased	19	to have sex		Husband		Yes		Yes	N/A	Yes	Yes	Yes	Yes	Yes	N/A	N/A	N/A	Yes	N/A	No	Yes	Yes	N/A		Yes	Never		Yes	15	4	2	Current boyfriend/Romantic partner		Older	Less than 5 years older	Divorced	No	Don't know
44	Zimbabwe	Urban	22	Yes	No	Completed Secondary (F4/O-Level)	No		Never married	Both deceased	14	From my mother				Yes		N/A	N/A	Yes	Yes	Yes	Yes	N/A	No	N/A	N/A	No	No	No	N/A	No	N/A		Yes	Never		No	18	1	1	Ex-boyfriend/romantic partner		Older	Less than 5 years older	Divorced	No	Completed Secondary (F4/O-Level)
45	Zimbabwe	Urban	18	Yes	Yes		No		Never married	Don't know	15	From my mother				Yes		N/A	N/A	N/A	N/A	Yes	Yes	N/A	Yes	N/A	N/A	No	No	Yes	N/A	N/A	N/A		No			No	18	1	1	Current boyfriend/Romantic partner		Older	Less than 5 years older	Never married		Completed Secondary (F4/O-Level)
46	Zimbabwe	Urban	20	Yes	Yes		No		Never married	Mother deceased	19	From my mother				Yes		Yes	N/A	Yes	No	Yes	N/A	N/A	No	N/A	N/A	N/A	No	No	N/A	N/A	N/A		Yes	Never		No	17	4	3	Current boyfriend/Romantic partner		About same age		Never married		Completed A-Level
47	Zimbabwe	Urban	20	Yes	No	Completed Secondary (F4/O-Level)	No		Living together but not married (i.e. lobola not paid/not wedded)	Both living	10	From my mother				No (please provide																			Yes	Twice a week		Yes	18	2	1	Current husband		Older	More than 10 years older	Living together with me but not married (i.e. lobola not paid/not wedded)	Yes	Completed Secondary (F4/O-Level)
48	Zimbabwe	Urban	17	Yes	No	Completed Secondary (F4/O-Level)	No		Never married	Father deceased	12	From my mother				Yes		N/A	Yes	Yes	Yes	Yes	Yes	N/A	Yes	N/A	N/A	No	No	No	No	No	N/A		Yes	Once a month		No	16	1	1	Current boyfriend/Romantic partner		Older	Less than 5 years older	Never married		Completed Secondary (F4/O-Level)
49	Zimbabwe	Urban	23	Yes	No	Some Secondary (F1 to F3)	Yes	15	Divorced	Father deceased	16	to have sex		Husband		Yes		N/A	Yes	N/A	Yes	No	N/A	No	Yes	No	No	No	Yes	No	N/A	Yes	N/A		Yes	Never		Yes	15	30	10	Current boyfriend/Romantic partner		Older	Less than 5 years older	Divorced	No	Completed Secondary (F4/O-Level)
50	Zimbabwe	Urban	23	Yes	No	Completed Secondary (F4/O-Level)	No		Never married	Mother deceased	13	From my mother				Yes		Yes	N/A	Yes	Yes	Yes	Yes	N/A	N/A	N/A	N/A	N/A	Yes	No	N/A	N/A	N/A		Yes	Never		No	19	1	1	Current boyfriend/Romantic partner		Older	Less than 5 years older	Never married		Completed Secondary (F4/O-Level)
51	Zimbabwe	Urban	22	Yes	No	Completed Secondary (F4/O-Level)	Yes	18	Divorced	Both deceased	12	From my mother				No (please provide																			Yes	Never		Yes	18	4	2	Current boyfriend/Romantic partner		About same age		Never married	No	Completed A-Level
52	Zimbabwe	Urban	24	Yes	No	Completed Primary	Yes	18	Divorced	Both deceased	19	to have sex		Husband		Yes		N/A	N/A	Yes	No	No	N/A	N/A	No	N/A	No	Yes	Yes	No	N/A	Yes	N/A		Yes	Never		Yes	18	6	2	Current boyfriend/Romantic partner		Older	More than 10 years older	Married to someone else	No	Completed Secondary (F4/O-Level)
53	Zimbabwe	Urban	18	Yes	Yes		Yes	16	Divorced	Both deceased	17	to have sex		Boyfriend/Romantic partner		Yes		N/A	N/A	N/A	Yes	No	Yes	N/A	Yes	N/A	N/A	N/A	N/A	N/A	N/A	N/A	N/A		No			Yes	12	16	1	Current boyfriend/Romantic partner		About same age		Never married	No	Some Secondary (F1 to F3)	thief
54	Zimbabwe	Urban	23	Yes	No	Completed Primary	Yes	19	Separated	Both deceased	6	From a stranger/rapist		Stranger		Yes		N/A	N/A	No	No	N/A	Yes	Yes	N/A	N/A	N/A	N/A	N/A	N/A	N/A	N/A	N/A		Yes	Twice a week		Yes	6	2	1	Ex-husband		About same age		Married to someone else	Yes	Completed Secondary (F4/O-Level)
55	Zimbabwe	Urban	24	Yes	No	Less than primary	Yes	14	Divorced	Both deceased	22	to have sex		Other (specify)	ex boyfriend	Yes		N/A	N/A	Yes	Yes	No	N/A	N/A	No	No	No	No	No	No	No	No	N/A		Yes	Never		Yes	9	21	9	Male Client (sex work)		Don't know		Don't know	No	Don't know
56	Zimbabwe	Urban	18	Yes	No	Some Secondary (F1 to F3)	Yes	16	Divorced	Both deceased	17	to have sex		Husband		Yes		N/A	N/A	No	Yes	No	Yes	Yes	No	N/A	N/A	Yes	No	No	N/A	Yes	N/A		Yes	Never		No	16	1	1	Ex-husband		Older	5-10 years older	Don't know	No	Completed Secondary (F4/O-Level)
57	Zimbabwe	Urban	18	Yes	No	Completed Secondary (F4/O-Level)	No		Never married	Mother deceased	7	From my mother				Yes		Yes	N/A	Yes	Yes	Yes	Yes	N/A	No	N/A	N/A	Yes	No	No	No	N/A	N/A		Yes	Once a month		No	18	1	1	Current boyfriend/Romantic partner		Older	5-10 years older	Never married	No	Completed A-Level
58	Zimbabwe	Urban	19	Yes	No	Completed Secondary (F4/O-Level)	No		Never married	Both deceased	11	From my mother				Yes		N/A	N/A	Yes	Yes	Yes	Yes	N/A	Yes	N/A	N/A	No	No	No	N/A	No	N/A		Yes	Never		No	19	1	1	Current boyfriend/Romantic partner		Older	5-10 years older	Never married		Completed A-Level
59	Zimbabwe	Urban	22	Yes	No	Some Secondary (F1 to F3)	No		Never married	Both deceased	12	Don't know				Yes		N/A	N/A	No	Yes	No	Yes	N/A	No	N/A	N/A	Yes	Yes	No	N/A	Yes	N/A		Yes	Never		No	13	1	1	Male friend/schoolmate		About same age		Never married	No	Don't know
60	Zimbabwe	Urban	21	Yes	No	Some Secondary (F1 to F3)	No		Never married	Both deceased	20	Sex work	sex work	Stranger		No (please provide																			No			Yes	16	15	5	Current boyfriend/Romantic partner		Older	Less than 5 years older	Never married	Yes	Don't know
61	Zimbabwe	Urban	21	Yes	No	Completed Secondary (F4/O-Level)	No		Never married	Both deceased	16	From my mother				Yes		N/A	N/A	N/A	No	No	Yes	N/A	No	N/A	N/A	No	Yes	No	N/A	Yes	N/A		Yes	Other	once in 3 months	No	19	1	1	Current boyfriend/Romantic partner		Older	Less than 5 years older	Never married		Tertiary
62	Zimbabwe	Urban	16	Yes	No	Completed Primary	Yes	14	Divorced	Father deceased	15	to have sex		Husband		Yes		N/A	No	No	No	Yes	N/A	Yes	Yes	N/A	Yes	N/A	N/A	Yes	N/A	N/A	N/A		No			Yes	15	25	9	Current boyfriend/Romantic partner		About same age		Never married		Completed Secondary (F4/O-Level)
63	Zimbabwe	Urban	23	Yes	No	Completed Secondary (F4/O-Level)	Yes	19	Widowed	Both deceased	15	From my mother				Yes		N/A	N/A	Yes	No	No	Yes	Yes	Yes	N/A	N/A	Yes	N/A	Yes	N/A	Yes	N/A		Yes	Never		Yes	19	4	2	Current boyfriend/Romantic partner		Older	Less than 5 years older	Never married	No	Completed Secondary (F4/O-Level)
64	Zimbabwe	Urban	24	Yes	No	Completed Secondary (F4/O-Level)	Yes	14	Living together but not married (i.e. lobola not paid/not wedded)	Both living	16	From a stranger/rapist		Other (specify)	employee (headboy)	No (please provide	felt embarassed and fear																		Yes	Other	once a year	Yes	14	5	1	Current husband		Older	Less than 5 years older	Living together with me but not married (i.e. lobola not paid/not wedded)	Yes	Completed Secondary (F4/O-Level)
65	Zimbabwe	Urban	17	Yes	Yes		No		Never married	Mother deceased	12	From my mother				No (please provide																			Yes	Once a week		No	12	80	50	Male Client (sex work)		Older	More than 10 years older	Don't know		Don't know
66	Zimbabwe	Urban	18	Yes	No	Some Secondary (F1 to F3)	Yes	17	Separated	Both living	13	From my mother				Yes		Yes	Yes	Yes	Yes	No	N/A	N/A	N/A	N/A	N/A	No	Yes	No	N/A	No	N/A		Yes	Twice a week		Yes	16	1	1	Current husband		Older	5-10 years older	Living together with me but not married (i.e. lobola not paid/not wedded)	Yes	Completed Secondary (F4/O-Level)
67	Zimbabwe	Urban	21	Yes	No	Completed A-Level	No		Never married	Father deceased	13	From my mother				Yes		N/A	Yes	No	No	No	N/A	N/A	Yes	N/A	N/A	N/A	N/A	N/A	N/A	N/A	N/A		Yes	Once a month		No	19	2	1	Ex-boyfriend/romantic partner		About same age		Never married		Completed Secondary (F4/O-Level)
68	Zimbabwe	Urban	24	Yes	No	Completed Secondary (F4/O-Level)	Yes	18	Divorced	Both deceased	20	to have sex		Male client (sex work)		No (please provide	not ready yet																		Yes	Once a month		Yes	17	10	10	Current boyfriend/Romantic partner		About same age		Never married	No	Don't know
69	Zimbabwe	Urban	22	Yes	Yes		No		Never married	Father deceased	17	From my mother				Yes		N/A	N/A	Yes	Yes	Yes	Yes	N/A	No	N/A	N/A	No	No	No	N/A	No	N/A		Yes	Never		No	22	1	1	Ex-boyfriend/romantic partner		Older	Less than 5 years older	Never married	No	Completed Secondary (F4/O-Level)
70	Zimbabwe	Urban	17	Yes	No	Some Secondary (F1 to F3)	No		Never married	Father deceased	12	Don't know				Yes		N/A	Yes	Yes	Yes	Yes	N/A	N/A	Yes	N/A	N/A	Yes	No	No	N/A	N/A	N/A		Yes	Other	three times a year	No	16	1	1	Current boyfriend/Romantic partner		Older	Less than 5 years older	Never married	No	Completed Secondary (F4/O-Level)
71	Zimbabwe	Urban	19	Yes	No	Some Secondary (F1 to F3)	No		Never married	Both deceased	14	From my mother				Yes		Yes	Yes	Yes	Yes	Yes	Yes	N/A	Yes	No	No	Yes	No	No	N/A	No	N/A		Yes	Never		Yes	15	3	1	Ex-boyfriend/romantic partner		Younger		Never married	Yes	Completed Secondary (F4/O-Level)
72	Zimbabwe	Urban	18	Yes	No	Completed Secondary (F4/O-Level)	No		Never married	Mother deceased	10	From my mother				Yes		Yes	N/A	Yes	Yes	Yes	Yes	N/A	Yes	N/A	N/A	No	Yes	No	N/A	N/A	N/A		Yes	Other	one year	No	16	2	1	Male stranger		About same age		Don't know		Completed Secondary (F4/O-Level)
73	Zimbabwe	Urban	20	Yes	Yes		No		Never married	Mother deceased	15	From my mother				Yes		Yes	N/A	Yes	N/A	Yes	Yes	N/A	No	N/A	N/A	Yes	No	No	N/A	N/A	N/A		Yes	Once a week		No	19	1	1	Current boyfriend/Romantic partner		Older	Less than 5 years older	Never married		Completed A-Level
74	Zimbabwe	Urban	19	Yes	No	Some Secondary (F1 to F3)	Yes	17	Divorced	Both deceased	17	to have sex		Husband		Yes		N/A	N/A	No	No	Yes	No	Yes	No	N/A	N/A	No	Yes	No	No	Yes	N/A		Yes	Never		Yes	16	3	1	Current boyfriend/Romantic partner		About same age		Never married	No	Completed A-Level
75	Zimbabwe	Urban	24	Yes	No	Completed Secondary (F4/O-Level)	Yes	17	Divorced	Both living	23	to have sex		Husband		Yes		Yes	Yes	Yes	Yes	Yes	N/A	Yes	N/A	N/A	N/A	Yes	No	No	No	No	N/A		Yes	Never		Yes	17	3	1	Ex-boyfriend/romantic partner		Older	Less than 5 years older	Divorced	No	Don't know
76	Zimbabwe	Urban	23	Yes	No	Some Secondary (F1 to F3)	Yes	18	Divorced	Both living	22	to have sex		Boyfriend/Romantic partner		Yes		No	Yes	No	Yes	No	N/A	N/A	No	N/A	N/A	N/A	N/A	N/A	N/A	N/A	N/A		Yes	Never		Yes	16	3	1	Current boyfriend/Romantic partner		About same age		Never married		Completed Secondary (F4/O-Level)
77	Zimbabwe	Urban	23	Yes	No	Completed Secondary (F4/O-Level)	No		Never married	Both deceased	19	to have sex		Boyfriend/Romantic partner		Yes		N/A	N/A	No	Yes	N/A	Yes	N/A	Yes	N/A	N/A	N/A	Yes	N/A	N/A	Yes	N/A		Yes	Other	once defaulted for 3 months	Yes	18	2	1	Current boyfriend/Romantic partner		Older	More than 10 years older	Separated	No	Don't know
78	Zimbabwe	Urban	23	Yes	No	Completed Secondary (F4/O-Level)	No		Married (i.e. lobola paid/wedded)	Both deceased	23	to have sex		Husband		Yes		N/A	N/A	Yes	Yes	No	N/A	Yes	N/A	N/A	N/A	No	No	No	No	No	N/A		Yes	Never		Yes	19	1	1	Current husband		Older	5-10 years older	Married to me (i.e. lobola paid/wedded)	Yes	Completed Secondary (F4/O-Level)
79	Zimbabwe	Urban	18	Yes	No	Some Secondary (F1 to F3)	No		Never married	Father deceased	12	From my mother				Yes		N/A	Yes	Yes	Yes	Yes	N/A	N/A	Yes	N/A	N/A	No	No	No	N/A	No	N/A		Yes	Never		No	17	1	1	Ex-boyfriend/romantic partner		Older	More than 10 years older	Never married	No	Completed Secondary (F4/O-Level)
80	Zimbabwe	Urban	20	Yes	No	Completed Secondary (F4/O-Level)	No		Never married	Father deceased	12	From my mother				No (please provide																			Yes	Never		No	20	1	1	Current boyfriend/Romantic partner		Older	5-10 years older	Never married		Completed A-Level
81	Zimbabwe	Urban	23	Yes	No	Some Secondary (F1 to F3)	Yes	18	Divorced	Both deceased	20	to have sex		Husband		Yes		N/A	N/A	No	No	Yes	N/A	No	No	No	No	No	No	N/A	N/A	No	N/A		Yes	Twice a week		Yes	18	20	6	Male friend/schoolmate		Younger		Never married	No	Don't know
82	Zimbabwe	Urban	21	Yes	No	Completed Secondary (F4/O-Level)	No		Never married	Both deceased	11	From my mother				Yes		N/A	N/A	Yes	Yes	Yes	Yes	N/A	Yes	N/A	N/A	No	Yes	No	N/A	Yes	N/A		Yes	Never		No	20	1	1	Ex-boyfriend/romantic partner		Older	5-10 years older	Never married		Completed A-Level
83	Zimbabwe	Urban	20	Yes	No	Completed Secondary (F4/O-Level)	Yes	18	Divorced	Both living	18	to have sex		Other (specify)	boyfriend	Yes		Yes	Yes	Yes	Yes	No	N/A	N/A	Yes	N/A	N/A	Yes	No	No	N/A	N/A	N/A		Yes	Never		Yes	18	1	1	Ex-boyfriend/romantic partner		Older	More than 10 years older	Married to someone else	No	Don't know
84	Zimbabwe	Urban	23	Yes	No	Completed Secondary (F4/O-Level)	Yes	15	Divorced	Father deceased	17	to have sex		Boyfriend/Romantic partner		Yes		N/A	Yes	N/A	N/A	Yes	N/A	N/A	Yes	N/A	N/A	N/A	No	Yes	Yes	N/A	N/A		No			Yes	15	4	1	Current boyfriend/Romantic partner		Older	More than 10 years older	Divorced	No	Completed A-Level
85	Zimbabwe	Urban	24	Yes	No	Some Secondary (F1 to F3)	Yes	15	Living together but not married (i.e. lobola not paid/not wedded)	Mother deceased	24	Sex work	sex work	Male client (sex work)		Yes		Yes	N/A	Yes	Yes	No	N/A	N/A	Yes	No	No	Yes	Yes	Yes	N/A	No	N/A		Yes	Once a month		Yes	15	20	15	Current boyfriend/Romantic partner		Older	More than 10 years older	Living together with me but not married (i.e. lobola not paid/not wedded)	No	Completed Secondary (F4/O-Level)
86	Zimbabwe	Urban	22	Yes	No	Some Secondary (F1 to F3)	No		Never married	Both living	13	From a stranger/rapist		Stranger		Yes		Yes	Yes	Yes	Yes	N/A	N/A	N/A	N/A	N/A	N/A	No	No	No	N/A	No	N/A		Yes	Never		Yes	13	2	1	Current boyfriend/Romantic partner		Older	Less than 5 years older	Never married	No	Tertiary
87	Zimbabwe	Urban	22	Yes	No	Some Secondary (F1 to F3)	Yes	15	Divorced	Father deceased	20	Sex work	sex work	Male client (sex work)		Yes		N/A	No	No	Yes	No	N/A	N/A	No	No	No	No	No	No	N/A	Yes	No		Yes	Other	two weeks	Yes	14	45	20	Current boyfriend/Romantic partner		About same age		Never married	No	Don't know
88	Zimbabwe	Urban	23	Yes	No	Completed Secondary (F4/O-Level)	Yes	19	Divorced	Father deceased	21	to have sex		Husband		Yes		N/A	Yes	No	No	No	No	No	No	No	No	No	No	No	No	Yes	N/A		No			Yes	19	50	20	Male Client (sex work)		About same age		Divorced	No	Completed Primary
89	Zimbabwe	Urban	23	Yes	No	Some Secondary (F1 to F3)	Yes	14	Living together but not married (i.e. lobola not paid/not wedded)	Both living	20	Sex work	sex work	Male client (sex work)		Yes		No	No	No	No	No	N/A	Yes	No	No	No	No	No	No	N/A	Yes	N/A		Yes	Never		Yes	12	7	1	Current husband		About same age		Living together with me but not married (i.e. lobola not paid/not wedded)	Yes	Completed Secondary (F4/O-Level)
90	Zimbabwe	Urban	24	No			Yes	17	Divorced	Both deceased	18	to have sex		Husband		Yes		N/A	N/A	No	Yes	No	Yes	No	No	No	No	No	No	No	No	No	N/A		Yes	Never		No	15	13	4	Male Client (sex work)		Older	5-10 years older	Married to someone else	No	Completed Secondary (F4/O-Level)
91	Zimbabwe	Urban	23	Yes	No	Some Secondary (F1 to F3)	Yes	18	Living together but not married (i.e. lobola not paid/not wedded)	Both deceased	22	to have sex		Other (specify)	husband	Yes		N/A	N/A	Yes	Yes	Yes	N/A	Yes	N/A	N/A	N/A	No	N/A	No	N/A	N/A	N/A		Yes	Once a week		Yes	18	1	1	Current husband		Older	More than 10 years older	Divorced	Yes	Completed Secondary (F4/O-Level)
92	Zimbabwe	Urban	19	Yes	No	Completed Secondary (F4/O-Level)	No		Never married	Both deceased	7	From my mother				Yes		N/A	N/A	No	Yes	N/A	No	N/A	N/A	No	N/A	No	N/A	N/A	N/A	N/A	N/A		Yes	Never		No	18	1	1	Ex-boyfriend/romantic partner		Older	Less than 5 years older	Never married	No	Completed Secondary (F4/O-Level)
93	Zimbabwe	Urban	24	Yes	No	Some Secondary (F1 to F3)	Yes	17	Living together but not married (i.e. lobola not paid/not wedded)	Both living	22	to have sex		Boyfriend/Romantic partner		Yes		Yes	Yes	Yes	Yes	No	N/A	Yes	N/A	N/A	N/A	No	Yes	No	Yes	Yes	N/A		Yes	Once a month		Yes	17	3	1	Current husband		Older	5-10 years older	Living together with me but not married (i.e. lobola not paid/not wedded)	Yes	Completed Secondary (F4/O-Level)
94	Zimbabwe	Urban	24	Yes	No	Completed Secondary (F4/O-Level)	Yes	21	Married (i.e. lobola paid/wedded)	Father deceased	21	to have sex		Husband		Yes		N/A	Yes	N/A	Yes	No	N/A	Yes	N/A	N/A	N/A	No	No	No	No	N/A	N/A		Yes	Never		Yes	20	2	1	Current husband		Older	5-10 years older	Married to me (i.e. lobola paid/wedded)	Yes	Don't know
95	Zimbabwe	Urban	24	Yes	No	Some Secondary (F1 to F3)	Yes	20	Living together but not married (i.e. lobola not paid/not wedded)	Both deceased	21	to have sex		Husband		Yes		N/A	N/A	Yes	Yes	No	N/A	Yes	N/A	N/A	N/A	No	No	No	N/A	N/A	N/A		Yes	Never		Yes	19	2	1	Current husband		About same age		Living together with me but not married (i.e. lobola not paid/not wedded)	Yes	Completed Secondary (F4/O-Level)
96	Zimbabwe	Urban	17	Yes	No	Some Secondary (F1 to F3)	No		Never married	Both deceased	10	From my mother				Yes		N/A	N/A	N/A	N/A	No	Yes	N/A	No	N/A	N/A	No	Yes	No	N/A	No	N/A		Yes	Never		No	15	1	1	Ex-boyfriend/romantic partner		About same age		Never married		Completed Secondary (F4/O-Level)
97	Zimbabwe	Urban	18	Yes	No	Completed Primary	Yes	16	Married (i.e. lobola paid/wedded)	Both living	17	to have sex		Husband		Yes		No	No	No	Yes	Yes	N/A	Yes	N/A	N/A	N/A	N/A	No	N/A	N/A	N/A	N/A		No			Yes	17	5	1	Current husband		Older	Less than 5 years older	Living together with me but not married (i.e. lobola not paid/not wedded)	Yes	Completed Secondary (F4/O-Level)
98	Zimbabwe	Urban	20	Yes	No	Completed Secondary (F4/O-Level)	No		Married (i.e. lobola paid/wedded)	Both living	15	From a sexual act with someone I knew. We did not agree to have sex; used physical force or coercion		Boyfriend/Romantic partner		Yes		No	Yes	Yes	No	Yes	N/A	N/A	Yes	N/A	N/A	No	Yes	No	N/A	Yes	N/A		Yes	Never		Yes	13	5	4	Current boyfriend/Romantic partner		Older	5-10 years older	Never married	No	Completed Secondary (F4/O-Level)
99	Zimbabwe	Urban	16	Yes	Yes		No		Never married	Father deceased	10	From my mother				Yes		N/A	Yes	Yes	Yes	Yes	Yes	N/A	No	No	No	No	Yes	No	No	No	N/A		Yes	Never		No	16	1	1	Current boyfriend/Romantic partner		About same age		Never married	No	Completed A-Level
100	Zimbabwe	Urban	24	Yes	Yes		No		Never married	Both deceased	9	From my mother				Yes		N/A	N/A	Yes	Yes	Yes	Yes	N/A	No	N/A	N/A	Yes	No	No	N/A	Yes	N/A		Yes	Never		No	21	3	1	Other male (Specify)	friend	Older	Less than 5 years older	Never married	No	Tertiary
101	Zimbabwe	Urban	19	Yes	No	Completed Secondary (F4/O-Level)	No		Never married	Both living	15	Don't know				Yes		Yes	Yes	N/A	No	No	N/A	N/A	Yes	N/A	N/A	No	No	No	N/A	Yes	N/A		Yes	Never		Yes	19	1	1	Current boyfriend/Romantic partner		Older	Less than 5 years older	Never married		Completed Secondary (F4/O-Level)
102	Zimbabwe	Urban	24	Yes	No	Completed Secondary (F4/O-Level)	Yes	22	Divorced	Both deceased	22	to have sex		Husband		Yes		N/A	N/A	No	Yes	N/A	N/A	Yes	No	N/A	N/A	N/A	N/A	N/A	N/A	N/A	N/A		No			Yes	17	3	1	Current boyfriend/Romantic partner		About same age		Married to someone else	No	Completed Secondary (F4/O-Level)
103	Zimbabwe	Urban	22	Yes	No	Tertiary	No		Never married	Both deceased	17	From my mother				Yes		N/A	N/A	Yes	Yes	Yes	Yes	N/A	Yes	N/A	N/A	No	No	No	No	No	No		Yes	Never		No	20	3	1	Current boyfriend/Romantic partner		Older	Less than 5 years older	Never married		Tertiary
104	Zimbabwe	Urban	18	Yes	No	Some Secondary (F1 to F3)	Yes	16	Separated	Father deceased	12	From my mother				Yes		Yes	Yes	Yes	Yes	Yes	N/A	N/A	Yes	N/A	N/A	Yes	Yes	No	N/A	Yes	N/A		Yes	Twice a week		Yes	15	1	1	Current boyfriend/Romantic partner		About same age		Separated	Yes	Completed Secondary (F4/O-Level)
105	Zimbabwe	Urban	22	Yes	No	Completed Secondary (F4/O-Level)	Yes	22	Living together but not married (i.e. lobola not paid/not wedded)	Both deceased	16	From my mother				Yes		N/A	N/A	N/A	Yes	Yes	N/A	Yes	N/A	N/A	N/A	N/A	No	No	N/A	No	N/A		Yes	Once a week		No	22	1	1	Current husband		Older	Less than 5 years older	Living together with me but not married (i.e. lobola not paid/not wedded)	No	Completed Secondary (F4/O-Level)
106	Zimbabwe	Urban	24	Yes	No	Some Secondary (F1 to F3)	Yes	22	Living together but not married (i.e. lobola not paid/not wedded)	Both deceased	20	From a sexual act with someone I knew. We did not agree to have sex; used physical force or coercion		Other (specify)	neighbour. Raped by a person I knew from the neighbourhood	Yes		N/A	N/A	Yes	No	No	Yes	Yes	N/A	N/A	N/A	No	No	No	No	Yes	N/A		Yes	Never		Yes	20	2	1	Current husband		Older	5-10 years older	Living together with me but not married (i.e. lobola not paid/not wedded)	Yes	Completed Secondary (F4/O-Level)
107	Zimbabwe	Urban	24	Yes	No	Completed Secondary (F4/O-Level)	Yes	18	Married (i.e. lobola paid/wedded)	Both living	22	to have sex		Husband		Yes		No	Yes	No	No	No	N/A	Yes	N/A	N/A	N/A	No	Yes	No	N/A	N/A	N/A		Yes	Once a month		Yes	18	1	1	Current husband		Older	Less than 5 years older	Married to me (i.e. lobola paid/wedded)	Yes	Completed A-Level
108	Zimbabwe	Urban	20	Yes	No	Completed Secondary (F4/O-Level)	No		Never married	Mother deceased	9	From a sexual act with someone I knew. We did not agree to have sex; used physical force or coercion		Relative		Yes		No	N/A	N/A	N/A	N/A	N/A	N/A	N/A	N/A	N/A	N/A	N/A	N/A	N/A	N/A	N/A		Yes	Never		Yes	10	2	1	Ex-boyfriend/romantic partner		Older	Less than 5 years older	Never married	Yes	Completed Secondary (F4/O-Level)
109	Zimbabwe	Urban	22	Yes	No	Tertiary	No		Never married	Both deceased	16	From my mother				Yes		N/A	N/A	N/A	Yes	Yes	N/A	N/A	Yes	N/A	N/A	No	No	No	Yes	Yes	N/A		Yes	Never		No	20	4	2	Current boyfriend/Romantic partner		Older	Less than 5 years older	Never married		Tertiary
110	Zimbabwe	Urban	24	Yes	No	Completed Secondary (F4/O-Level)	Yes	19	Separated	Both living	20	to have sex		Husband		No (please provide	she does not want to disclose her status																		Yes	Never		No	18	10	5	Current boyfriend/Romantic partner		Older	5-10 years older	Divorced		Completed Secondary (F4/O-Level)
111	Zimbabwe	Urban	19	Yes	No	Completed Secondary (F4/O-Level)	No		Never married	Both deceased	12	From my mother				Yes		Yes	N/A	N/A	Yes	Yes	Yes	N/A	No	N/A	N/A	No	Yes	No	N/A	Yes	N/A		Yes	Never		No	17	4	1	Current boyfriend/Romantic partner		Older	Less than 5 years older	Never married	No	Completed Secondary (F4/O-Level)
112	Zimbabwe	Urban	22	Yes	No	Some Secondary (F1 to F3)	Yes	18	Married (i.e. lobola paid/wedded)	Father deceased	18	to have sex		Husband		Yes		N/A	Yes	No	Yes	Yes	N/A	Yes	N/A	N/A	N/A	Yes	Yes	No	N/A	Yes	N/A		Yes	Never		Yes	18	1	1	Current husband		Older	More than 10 years older	Married to me (i.e. lobola paid/wedded)	Yes	Completed Secondary (F4/O-Level)
113	Zimbabwe	Urban	17	Yes	No	Completed Primary	Yes	17	Married (i.e. lobola paid/wedded)	Both living	17	to have sex		Husband		Yes		No	No	No	No	No	N/A	Yes	N/A	N/A	N/A	No	No	No	No	No	N/A		Yes	Never		Yes	16	1	1	Current husband		Older	5-10 years older	Married to me (i.e. lobola paid/wedded)	No	Completed Secondary (F4/O-Level)
114	Zimbabwe	Urban	23	Yes	No	Completed A-Level	No		Never married	Father deceased	13	From my mother				Yes		N/A	No	N/A	No	Yes	Yes	N/A	No	Yes	Yes	No	Yes	Yes	Yes	Yes	Yes		Yes	Never		No	17	5	2	Ex-boyfriend/romantic partner		About same age		Don't know		Completed Secondary (F4/O-Level)
115	Zimbabwe	Urban	19	Yes	No	Less than primary	Yes	15	Divorced	Both deceased	13	From my mother				Yes		N/A	Yes	N/A	N/A	No	Yes	No	No	No	No	Yes	Yes	No	N/A	Yes	N/A		Yes	Twice a week		Yes	15	50	10	Current boyfriend/Romantic partner		Older	5-10 years older	Living together with me but not married (i.e. lobola not paid/not wedded)	No	Completed Secondary (F4/O-Level)
116	Zimbabwe	Urban	23	No			Yes	18	Married (i.e. lobola paid/wedded)	Both living	21	to have sex		Husband		Yes		No	No	No	Yes	No	No	Yes	N/A	N/A	N/A	N/A	N/A	N/A	N/A	N/A	N/A		Yes	Never		Yes	17	4	1	Current husband		Older	5-10 years older	Married to me (i.e. lobola paid/wedded)	Yes	Completed Secondary (F4/O-Level)
117	Zimbabwe	Urban	23	Yes	No	Some Secondary (F1 to F3)	Yes	15	Married (i.e. lobola paid/wedded)	Both deceased	18	From my mother				Yes		N/A	N/A	No	Yes	Yes	N/A	Yes	N/A	N/A	N/A	No	No	No	N/A	No	N/A		Yes	Once a month		Yes	15	2	1	Current husband		About same age		Married to me (i.e. lobola paid/wedded)	Yes	Completed Secondary (F4/O-Level)
118	Zimbabwe	Urban	20	Yes	Yes		No		Never married	Both deceased	19	From my mother				Yes		N/A	N/A	N/A	Yes	Yes	Yes	N/A	Yes	N/A	N/A	No	No	No	N/A	N/A	N/A		Yes	Never		No	20	1	1	Current boyfriend/Romantic partner		About same age		Never married	No	Tertiary
119	Zimbabwe	Urban	23	Yes	No	Completed Secondary (F4/O-Level)	Yes	21	Married (i.e. lobola paid/wedded)	Both deceased	21	From my mother				Yes		N/A	N/A	N/A	Yes	Yes	Yes	Yes	N/A	N/A	N/A	N/A	N/A	No	N/A	N/A	N/A		Yes	Never		Yes	20	1	1	Current husband		Older	Less than 5 years older	Married to me (i.e. lobola paid/wedded)	Yes	Completed A-Level
120	Zimbabwe	Urban	17	Yes	Yes		No		Never married	Father deceased	11	From my mother				Yes		N/A	Yes	N/A	Yes	Yes	N/A	N/A	No	N/A	N/A	No	No	No	N/A	N/A	N/A		Yes	Once a month		No	16	1	1	Ex-boyfriend/romantic partner		About same age		Never married	No	Completed A-Level
121	Zimbabwe	Urban	18	Yes	No	Less than primary	No		Never married	Both deceased	13	From my mother				Yes		N/A	N/A	No	No	No	N/A	N/A	No	No	No	Yes	No	No	N/A	Yes	N/A		Yes	Never		No	15	11	7	Male Client (sex work)		About same age		Never married	No	Some Secondary (F1 to F3)
122	Zimbabwe	Urban	23	Yes	No	Some Secondary (F1 to F3)	Yes	17	Living together but not married (i.e. lobola not paid/not wedded)	Father deceased	18	From my mother				Yes		N/A	Yes	Yes	Yes	No	N/A	N/A	N/A	N/A	N/A	No	Yes	No	N/A	No	N/A		Yes	Never		Yes	15	4	1	Current husband		Older	More than 10 years older	Living together with me but not married (i.e. lobola not paid/not wedded)	No	Completed Secondary (F4/O-Level)
123	Zimbabwe	Urban	22	Yes	No	Some Secondary (F1 to F3)	No		Living together but not married (i.e. lobola not paid/not wedded)	Both living	22	Sex work	sex work	Male client (sex work)		No (please provide	fear of stigmatization																		No			Yes	17	87	31	Current boyfriend/Romantic partner		Older	More than 10 years older	Divorced	Yes	Completed Primary
124	Zimbabwe	Urban	21	Yes	No	Completed Primary	Yes	16	Divorced	Both living	20	Sex work	sex work	Stranger		Yes		No	No	No	No	No	N/A	N/A	Yes	N/A	No	N/A	No	Yes	N/A	N/A	N/A		Yes	Never		Yes	13	10	2	Ex-boyfriend/romantic partner		Older	Less than 5 years older	Living together with someone else	No	Don't know
125	Zimbabwe	Urban	19	Yes	No	Some Secondary (F1 to F3)	Yes	15	Never married	Both living	16	to have sex		Male client (sex work)		Yes		No	Yes	No	No	No	No	N/A	N/A	No	No	No	No	No	N/A	Yes	N/A		No			Yes	14	15	4	Male Client (sex work)		Older	5-10 years older	Never married	No	Don't know
126	Zimbabwe	Urban	22	Yes	No	Completed Secondary (F4/O-Level)	No		Never married	Mother deceased	15	From my mother				Yes		No	N/A	N/A	Yes	Yes	Yes	N/A	No	N/A	N/A	No	No	No	N/A	Yes	N/A		Yes	Never		No	20	4	1	Current boyfriend/Romantic partner		Older	5-10 years older	Never married		Completed A-Level
127	Zimbabwe	Urban	22	Yes	No	Completed Secondary (F4/O-Level)	Yes	17	Married (i.e. lobola paid/wedded)	Both living	20	to have sex		Husband		Yes		Yes	Yes	No	No	Yes	N/A	Yes	N/A	N/A	N/A	N/A	N/A	No	N/A	N/A	N/A		Yes	Never		Yes	17	1	1	Current husband		Older	Less than 5 years older	Married to me (i.e. lobola paid/wedded)	Yes	Completed Secondary (F4/O-Level)
128	Zimbabwe	Urban	22	Yes	No	Completed Primary	Yes	16	Divorced	Both deceased	21	to have sex		Male client (sex work)		Yes		N/A	N/A	Yes	N/A	Yes	Yes	N/A	N/A	No	Yes	Yes	No	No	Yes	Yes	N/A		Yes	Never		Yes	16	142	65	Current boyfriend/Romantic partner		Older	5-10 years older	Divorced	No	Completed Secondary (F4/O-Level)
129	Zimbabwe	Urban	20	Yes	No	Completed Secondary (F4/O-Level)	Yes	18	Married (i.e. lobola paid/wedded)	Both living	10	From my mother				No (please provide																			Yes	Other	whole week	Yes	18	2	2	Current husband		Older	More than 10 years older	Married to me (i.e. lobola paid/wedded)	Yes	Completed Secondary (F4/O-Level)
130	Zimbabwe	Urban	18	Yes	No	Completed Secondary (F4/O-Level)	No		Never married	Both living	9	From my mother				Yes		Yes	Yes	Yes	Yes	Yes	N/A	N/A	No	N/A	N/A	No	No	No	N/A	N/A	N/A		Yes	Never		No	16	1	1	Ex-boyfriend/romantic partner		About same age		Don't know		Completed Secondary (F4/O-Level)
131	Zimbabwe	Urban	22	Yes	No	Some Secondary (F1 to F3)	Yes	14	Married (i.e. lobola paid/wedded)	Mother deceased	16	From my mother				Yes		No	Yes	No	No	Yes	N/A	Yes	N/A	N/A	N/A	No	No	No	N/A	N/A	N/A		No			Yes	14	3	1	Current husband		Older	5-10 years older	Married to me (i.e. lobola paid/wedded)	Yes	Completed Secondary (F4/O-Level)
132	Zimbabwe	Urban	17	Yes	No	Completed Primary	Yes	13	Divorced	Both deceased	6	From my mother				Yes		Yes	Yes	Yes	No	No	N/A	Yes	N/A	N/A	N/A	Yes	No	No	N/A	N/A	N/A		Yes	Twice a week		Yes	12	80	50	Male Client (sex work)		Older	Don't know	Married to someone else	No	Don't know
133	Zimbabwe	Urban	23	Yes	No	Completed Secondary (F4/O-Level)	Yes	21	Living together but not married (i.e. lobola not paid/not wedded)	Both deceased	18	From a stranger/rapist		Other (specify)	raped by employer	Yes		N/A	N/A	Yes	Yes	Yes	N/A	N/A	N/A	N/A	N/A	Yes	Yes	Yes	Yes	No	N/A		Yes	Never		Yes	18	2	1	Current husband		Older	5-10 years older	Living together with me but not married (i.e. lobola not paid/not wedded)	No	Completed Primary
134	Zimbabwe	Urban	21	Yes	No	Completed Secondary (F4/O-Level)	Yes	19	Separated	Both deceased	14	From my mother				No (please provide	Was too depressed																		Yes	Never		No	19	2	1	Current boyfriend/Romantic partner		Older	Less than 5 years older	Never married		Completed Secondary (F4/O-Level)
135	Zimbabwe	Urban	24	Yes	No	Some Secondary (F1 to F3)	Yes	20	Married (i.e. lobola paid/wedded)	Both living	23	to have sex		Husband		Yes		Yes	Yes	No	Yes	Yes	N/A	Yes	N/A	N/A	N/A	N/A	No	No	N/A	N/A	N/A		Yes	Never		Yes	17	5	1	Current husband		Older	Less than 5 years older	Living together with me but not married (i.e. lobola not paid/not wedded)	Yes	Completed Secondary (F4/O-Level)
136	Zimbabwe	Urban	18	Yes	No	Completed Secondary (F4/O-Level)	Yes	17	Married (i.e. lobola paid/wedded)	Both deceased	13	From my mother				Yes		N/A	N/A	Yes	Yes	No	N/A	Yes	N/A	N/A	N/A	N/A	N/A	N/A	N/A	N/A	N/A		Yes	Once a month		No	17	1	1	Current husband		Older	5-10 years older	Married to me (i.e. lobola paid/wedded)	Yes	Completed Secondary (F4/O-Level)
137	Zimbabwe	Urban	18	Yes	No	Some Secondary (F1 to F3)	No		Never married	Father deceased	13	From my mother				Yes		N/A	Yes	Yes	N/A	No	No	No	No	N/A	N/A	No	Yes	No	No	Yes	N/A		Yes	Once a month		No	17	1	1	Current boyfriend/Romantic partner		About same age		Never married	No	Completed Secondary (F4/O-Level)
138	Zimbabwe	Urban	19	Yes	No	Some Secondary (F1 to F3)	No		Never married	Father deceased	12	From my mother				Yes		N/A	Yes	Yes	N/A	Yes	N/A	N/A	Yes	N/A	N/A	Yes	Yes	No	No	No	N/A		No			No	18	1	1	Current boyfriend/Romantic partner		Older	5-10 years older	Never married	No	Completed Secondary (F4/O-Level)
139	Zimbabwe	Urban	24	Yes	No	Some Secondary (F1 to F3)	Yes	15	Living together but not married (i.e. lobola not paid/not wedded)	Both deceased	18	From my mother				Yes		N/A	N/A	Yes	Yes	No	Yes	Yes	N/A	N/A	N/A	No	No	No	No	No	No		Yes	Other	once in 5 months	Yes	14	2	1	Current husband		Older	5-10 years older	Living together with me but not married (i.e. lobola not paid/not wedded)	Yes	Completed Secondary (F4/O-Level)
140	Zimbabwe	Urban	24	Yes	Yes		No		Never married	Both living	21	Don't know				Yes		Yes	Yes	Yes	Yes	Yes	Yes	N/A	Yes	N/A	N/A	Yes	No	No	Yes	N/A	N/A		Yes	Once a day		No	21	1	1	Current boyfriend/Romantic partner		Older	5-10 years older	Divorced		Tertiary
141	Zimbabwe	Urban	24	Yes	No	Tertiary	Yes	23	Divorced	Mother deceased	17	From my mother				Yes		Yes	N/A	No	No	Yes	N/A	Yes	N/A	N/A	N/A	No	Yes	No	Yes	Yes	No		Yes	Once a month		Yes	21	4	1	Ex-husband		Older	5-10 years older	Don't know	Yes	Tertiary
142	Zimbabwe	Urban	23	Yes	No	Completed Primary	Yes	22	Living together but not married (i.e. lobola not paid/not wedded)	Father deceased	21	to have sex		Boyfriend/Romantic partner		Yes		N/A	Yes	Yes	Yes	Yes	N/A	Yes	N/A	N/A	N/A	Yes	Yes	No	N/A	Yes	N/A		Yes	Never		Yes	18	3	1	Current husband		Older	More than 10 years older	Widowed	Yes	Completed Secondary (F4/O-Level)
143	Zimbabwe	Urban	19	Yes	No	Less than primary	Yes	16	Divorced	Both deceased	16	Sex work	sex work	Male client (sex work)		Yes		N/A	N/A	No	Yes	No	N/A	N/A	No	No	No	Yes	Yes	No	N/A	Yes	N/A		No			Yes	15	5	3	Male Client (sex work)		Older	Don't know	Married to someone else	No	Don't know
144	Zimbabwe	Urban	21	No			Yes	19	Separated	Both deceased	19	Don't know				Yes		N/A	Yes	No	Yes	No	N/A	Yes	Yes	N/A	N/A	No	No	No	No	Yes	N/A		Yes	Never		Yes	19	1	1	Ex-husband		Older	5-10 years older	Married to me (i.e. lobola paid/wedded)	Yes	Completed Secondary (F4/O-Level)
145	Zimbabwe	Urban	16	Yes	No	Less than primary	Yes	16	Divorced	Mother deceased	13	From my mother				Yes		Yes	Yes	N/A	Yes	Yes	Yes	No	N/A	N/A	N/A	No	No	No	Yes	N/A	N/A		Yes	Once a month		Yes	14	3	1	Ex-husband		Older	More than 10 years older	Married to me (i.e. lobola paid/wedded)	No	Completed Secondary (F4/O-Level)
146	Zimbabwe	Urban	17	Yes	No	Some Secondary (F1 to F3)	No		Never married	Both living	16	to have sex		Boyfriend/Romantic partner		Yes		No	Yes	No	No	No	N/A	N/A	No	N/A	N/A	N/A	N/A	N/A	N/A	N/A	N/A		Yes	Never		No	16	1	1	Ex-boyfriend/romantic partner		Don't know		Never married		Completed Secondary (F4/O-Level)
147	Zimbabwe	Urban	20	Yes	No	Some Secondary (F1 to F3)	Yes	19	Married (i.e. lobola paid/wedded)	Both living	19	to have sex		Husband		Yes		No	No	No	No	No	Yes	No	No	No	No	No	No	No	No	No	No		Yes	Never		Yes	19	1	1	Current husband		Older	Less than 5 years older	Married to me (i.e. lobola paid/wedded)	Yes	Completed Secondary (F4/O-Level)
148	Zimbabwe	Urban	17	Yes	No	Some Secondary (F1 to F3)	Yes	16	Divorced	Both deceased	14	From my mother				Yes		N/A	N/A	Yes	Yes	Yes	Yes	N/A	Yes	N/A	N/A	No	No	No	No	No	No		Yes	Never		No	16	2	1	Ex-husband		Older	5-10 years older	Living together with me but not married (i.e. lobola not paid/not wedded)		Some Secondary (F1 to F3)
149	Zimbabwe	Urban	22	Yes	No	Some Secondary (F1 to F3)	Yes	15	Married (i.e. lobola paid/wedded)	Both living	20	to have sex		Other (specify)	ex husband	Yes		Yes	Yes	No	N/A	Yes	N/A	No	N/A	N/A	N/A	N/A	N/A	N/A	N/A	N/A	N/A		Yes	Never		Yes	15	3	1	Current husband		Older	More than 10 years older	Married to me (i.e. lobola paid/wedded)	No	Completed Secondary (F4/O-Level)
150	Zimbabwe	Urban	18	Yes	Yes		No		Never married	Both living	16	to have sex		Other (specify)	boyfriend that I was dating then	Yes		Yes	Yes	No	No	Yes	No	N/A	No	N/A	N/A	Yes	No	No	No	Yes	N/A		Yes	Once a week		No	14	2	1	Current boyfriend/Romantic partner		Older	5-10 years older	Never married		Tertiary
151	Zimbabwe	Urban	22	Yes	No	Completed A-Level	No		Never married	Father deceased	20	to have sex		Boyfriend/Romantic partner		No (please provide	fear of stigmatization																		Yes	Never		Yes	17	4	1	Current boyfriend/Romantic partner		Older	5-10 years older	Divorced	No	Tertiary
152	Zimbabwe	Urban	20	Yes	No	Completed Secondary (F4/O-Level)	No		Never married	Both deceased	12	From my mother				Yes		N/A	N/A	Yes	No	Yes	Yes	N/A	N/A	N/A	N/A	No	No	No	N/A	No	N/A		Yes	Never		No	17	4	3	Current boyfriend/Romantic partner		About same age		Never married		Completed Secondary (F4/O-Level)
153	Zimbabwe	Urban	22	Yes	No	Completed Secondary (F4/O-Level)	No		Never married	Both living	17	From my mother				Yes		No	Yes	Yes	N/A	Yes	N/A	N/A	Yes	N/A	N/A	Yes	Yes	No	Yes	N/A	N/A		Yes	Once a day		No	19	1	1	Current boyfriend/Romantic partner		About same age		Never married		Tertiary
154	Zimbabwe	Urban	21	Yes	No	Some Secondary (F1 to F3)	Yes	19	Divorced	Father deceased	21	Sex work	sex work	Male client (sex work)		Yes		N/A	Yes	N/A	N/A	No	N/A	N/A	N/A	No	No	Yes	Yes	N/A	N/A	Yes	N/A		Yes	Never		Yes	17	100	40	Male Client (sex work)		Older	More than 10 years older	Married to someone else	No	Don't know
155	Zimbabwe	Urban	18	Yes	No	Completed Secondary (F4/O-Level)	No		Never married	Mother deceased	12	From my mother				Yes		Yes	N/A	N/A	N/A	Yes	No	N/A	No	N/A	N/A	No	No	No	N/A	No	No		Yes	Never		No	17	1	1	Current boyfriend/Romantic partner		About same age		Never married		Completed A-Level
156	Zimbabwe	Urban	18	Yes	No	Some Secondary (F1 to F3)	Yes	16	Divorced	Both deceased	17	to have sex		Husband		Yes		N/A	N/A	No	No	Yes	N/A	Yes	No	No	No	Yes	No	No	N/A	N/A	N/A		Yes	Never		No	16	200	200	Current boyfriend/Romantic partner		Older	5-10 years older	Never married		Completed A-Level
157	Zimbabwe	Urban	15	Yes	No	Less than primary	Yes	15	Separated	Both deceased	14	From my mother				Yes		N/A	N/A	Yes	Yes	Yes	Yes	N/A	Yes	N/A	N/A	Yes	Yes	No	N/A	Yes	N/A		Yes	Never		No	14	1	1	Ex-husband		Older	Less than 5 years older	Separated	No	Some Secondary (F1 to F3)
158	Zimbabwe	Urban	16	Yes	No	Less than primary	Yes	13	Divorced	Both deceased	15	to have sex		Husband		Yes		N/A	N/A	N/A	N/A	N/A	N/A	Yes	N/A	N/A	N/A	N/A	N/A	N/A	N/A	N/A	Yes		No			Yes	13	3	1	Current boyfriend/Romantic partner		Older	Less than 5 years older	Never married	No	Don't know
159	Zimbabwe	Urban	19	Yes	No	Completed Secondary (F4/O-Level)	Yes	17	Divorced	Mother deceased	16	Other (Specify)	sex work			Yes		Yes	N/A	Yes	Yes	Yes	N/A	No	Yes	N/A	No	Yes	Yes	N/A	N/A	Yes	N/A		Yes	Never		Yes	13	40	20	Male Client (sex work)		Older	Don't know	Married to someone else	No	Don't know
160	Zimbabwe	Urban	20	Yes	No	Less than primary	Yes	15	Married (i.e. lobola paid/wedded)	Father deceased	17	Don't know				Yes		N/A	Yes	Yes	Yes	Yes	N/A	Yes	N/A	N/A	N/A	N/A	Yes	N/A	N/A	N/A	N/A		Yes	Never		Yes	15	2	1	Current husband		Older	Less than 5 years older	Married to me (i.e. lobola paid/wedded)	Yes	Some Secondary (F1 to F3)
161	Zimbabwe	Urban	24	Yes	No	Some Secondary (F1 to F3)	Yes	19	Married (i.e. lobola paid/wedded)	Both deceased	23	to have sex		Husband		Yes		N/A	N/A	Yes	No	No	N/A	Yes	N/A	N/A	N/A	No	N/A	N/A	Yes	N/A	N/A		Yes	Never		Yes	16	2	1	Current husband		Older	5-10 years older	Divorced	Yes	Less than primary
162	Zimbabwe	Urban	15	Yes	Yes		No		Never married	Father deceased	10	From my mother				Yes		Yes	Yes	No	Yes	Yes	N/A	N/A	Yes	N/A	N/A	No	N/A	No	N/A	N/A	N/A		Yes	Never		No	15	1	1	Current boyfriend/Romantic partner		About same age		Never married		Some Secondary (F1 to F3)
163	Zimbabwe	Urban	21	Yes	No	Completed Secondary (F4/O-Level)	No		Never married	Both deceased	12	From my mother				Yes		N/A	N/A	N/A	N/A	Yes	Yes	N/A	No	N/A	N/A	No	Yes	No	Yes	Yes	N/A		Yes	Once a month		No	21	1	1	Current boyfriend/Romantic partner		About same age		Never married	No	Some Secondary (F1 to F3)
164	Zimbabwe	Urban	21	Yes	No	Completed Secondary (F4/O-Level)	No		Never married	Both deceased	12	From my mother				No (please provide																			Yes	Never		No	19	2	1	Current boyfriend/Romantic partner		Older	5-10 years older	Never married	No	Completed Secondary (F4/O-Level)
165	Zimbabwe	Urban	18	Yes	No	Completed Secondary (F4/O-Level)	No		Never married	Both living	5	From my mother				Yes		Yes	Yes	N/A	N/A	Yes	Yes	N/A	No	N/A	N/A	No	N/A	N/A	N/A	N/A	N/A		Yes	Once a month		No	17	1	1	Current boyfriend/Romantic partner		Older	5-10 years older	Never married		Completed A-Level
166	Zimbabwe	Urban	23	Yes	No	Completed Secondary (F4/O-Level)	Yes	22	Married (i.e. lobola paid/wedded)	Both living	23	Don't know				Yes		N/A	N/A	N/A	Yes	N/A	N/A	Yes	N/A	N/A	N/A	N/A	N/A	N/A	N/A	N/A	N/A		Yes	Never		Yes	19	20	1	Current husband		Older	Less than 5 years older	Married to me (i.e. lobola paid/wedded)	Yes	Tertiary
167	Zimbabwe	Urban	19	Yes	No	Completed Secondary (F4/O-Level)	No		Never married	Both deceased	13	From my mother				No (please provide																			Yes	Once a month		No	17	1	1	Ex-boyfriend/romantic partner		Older	Less than 5 years older	Never married		Completed Secondary (F4/O-Level)
168	Zimbabwe	Urban	22	Yes	No	Completed Secondary (F4/O-Level)	No		Never married	Both deceased	21	to have sex		Boyfriend/Romantic partner		Yes		N/A	N/A	No	N/A	Yes	Yes	N/A	Yes	N/A	N/A	No	No	No	No	No	N/A		Yes	Never		No	17	3	1	Current boyfriend/Romantic partner		Older	5-10 years older	Never married		Tertiary
169	Zimbabwe	Urban	24	Yes	No	Completed Secondary (F4/O-Level)	No		Never married	Both deceased	18	From my mother				Yes		N/A	N/A	Yes	N/A	Yes	Yes	N/A	N/A	N/A	N/A	No	No	No	N/A	N/A	Yes		Yes	Never		Yes	22	5	1	Ex-boyfriend/romantic partner		Older	More than 10 years older	Married to someone else	Yes	Completed Secondary (F4/O-Level)
170	Zimbabwe	Urban	23	Yes	No	Some Secondary (F1 to F3)	Yes	19	Divorced	Both deceased	19	to have sex		Husband		Yes		N/A	N/A	Yes	N/A	Yes	N/A	Yes	N/A	N/A	N/A	N/A	N/A	N/A	N/A	N/A	N/A		Yes	Never		Yes	14	10	3	Current boyfriend/Romantic partner		Older	5-10 years older	Divorced	No	Don't know
171	Zimbabwe	Urban	24	Yes	No	Some Secondary (F1 to F3)	Yes	17	Living together but not married (i.e. lobola not paid/not wedded)	Both deceased	18	to have sex		Husband		Yes		No	Yes	Yes	Yes	Yes	N/A	Yes	N/A	N/A	N/A	Yes	Yes	No	N/A	Yes	N/A		Yes	Never		Yes	17	1	1	Current husband		About same age		Living together with me but not married (i.e. lobola not paid/not wedded)	Yes	Completed Primary
172	Zimbabwe	Urban	20	Yes	No	Completed Secondary (F4/O-Level)	No		Never married	Both deceased	13	From my mother				Yes		N/A	N/A	No	No	Yes	Yes	N/A	Yes	N/A	N/A	No	Yes	No	N/A	No	N/A		Yes	Never		No	6	2	1	Ex-boyfriend/romantic partner		Older	Less than 5 years older	Never married		Completed A-Level
173	Zimbabwe	Urban	24	Yes	No	Completed Secondary (F4/O-Level)	Yes	18	Divorced	Both deceased	12	From my mother				Yes		N/A	N/A	No	No	No	Yes	N/A	N/A	N/A	N/A	No	Yes	No	N/A	N/A	N/A		Yes	Never		Yes	16	4	1	Current boyfriend/Romantic partner	1	Older	Less than 5 years older	Never married	No	Completed A-Level
174	Zimbabwe	Urban	19	Yes	No	Completed Secondary (F4/O-Level)	No		Never married	Both living	16	to have sex		Boyfriend/Romantic partner		No (please provide																			No			No	15	5	3	Current boyfriend/Romantic partner		Older	5-10 years older	Never married		Completed Secondary (F4/O-Level)
175	Zimbabwe	Urban	16	Yes	No	Less than primary	Yes	15	Divorced	Both deceased	12	From a stranger/rapist		Stranger		Yes		N/A	N/A	Yes	Yes	Yes	Yes	Yes	N/A	N/A	N/A	Yes	Yes	No	No	Yes	N/A		Yes	Never		Yes	12	2	1	Ex-husband		Older	5-10 years older	Never married	Yes	Completed Secondary (F4/O-Level)
176	Zimbabwe	Urban	24	Yes	No	Completed Secondary (F4/O-Level)	Yes	19	Married (i.e. lobola paid/wedded)	Both living	21	to have sex		Husband		Yes		No	No	No	No	No	N/A	Yes	N/A	N/A	N/A	No	No	No	No	N/A	N/A		Yes	Never		Yes	19	1	1	Current husband		Older	More than 10 years older	Married to me (i.e. lobola paid/wedded)	Yes	Completed Secondary (F4/O-Level)
177	Zimbabwe	Urban	23	Yes	No	Completed Secondary (F4/O-Level)	No		Never married	Mother deceased	16	From my mother				No (please provide																			Yes	Never		No	21	2	1	Current boyfriend/Romantic partner		Older	5-10 years older	Never married		Tertiary
178	Zimbabwe	Urban	18	Yes	No	Some Secondary (F1 to F3)	Yes	16	Divorced	Both deceased	16	to have sex		Husband		Yes		N/A	N/A	N/A	Yes	No	N/A	No	No	No	No	No	Yes	N/A	N/A	Yes	N/A		Yes	Never		Yes	15	100	40	Male Client (sex work)		Older	More than 10 years older	Married to someone else	No	Don't know
179	Zimbabwe	Urban	20	Yes	No	Completed Secondary (F4/O-Level)	Yes	19	Living together but not married (i.e. lobola not paid/not wedded)	Both deceased	19	to have sex		Husband		Yes		N/A	N/A	N/A	No	Yes	N/A	Yes	N/A	N/A	N/A	Yes	Yes	No	N/A	No	N/A		Yes	Never		Yes	18	1	1	Current husband		Older	5-10 years older	Living together with me but not married (i.e. lobola not paid/not wedded)	Yes	Completed Secondary (F4/O-Level)
180	Zimbabwe	Urban	19	Yes	No	Completed Secondary (F4/O-Level)	No		Never married	Both living	10	From my mother				Yes		N/A	N/A	N/A	N/A	N/A	N/A	N/A	Yes	N/A	N/A	N/A	N/A	N/A	N/A	N/A	N/A		Yes	Twice a week		No	19	1	1	Current boyfriend/Romantic partner		Older	5-10 years older	Never married		Some Secondary (F1 to F3)
181	Zimbabwe	Urban	18	Yes	No	Completed Primary	No		Never married	Father deceased	17	Sex work	sex work	Male client (sex work)		Yes		N/A	Yes	No	No	No	No	N/A	No	No	No	No	No	No	N/A	Yes	N/A		Yes	Once a day		Yes	14	200	200	Male Client (sex work)		Older	Don't know	Divorced	No	Don't know
182	Zimbabwe	Urban	20	Yes	No	Completed Secondary (F4/O-Level)	No		Never married	Both living	12	From my mother				Yes		Yes	Yes	Yes	Yes	No	N/A	N/A	Yes	N/A	N/A	No	No	No	N/A	No	N/A		Yes	Other	once in 6 months	No	20	1	1	Current boyfriend/Romantic partner		Older	Less than 5 years older	Never married	No	Completed Secondary (F4/O-Level)
183	Zimbabwe	Urban	23	Yes	No	Some Secondary (F1 to F3)	Yes	21	Married (i.e. lobola paid/wedded)	Father deceased	22	to have sex		Husband		Yes		N/A	Yes	Yes	Yes	No	N/A	Yes	N/A	N/A	N/A	No	No	No	Yes	Yes	N/A		Yes	Never		Yes	19	5	1	Current husband		Older	Less than 5 years older	Married to me (i.e. lobola paid/wedded)	No	Completed Secondary (F4/O-Level)
184	Zimbabwe	Urban	22	Yes	No	Completed Secondary (F4/O-Level)	No		Never married	Mother deceased	13	From my mother				Yes		Yes	Yes	N/A	No	No	N/A	N/A	No	N/A	N/A	No	No	No	N/A	Yes	N/A		Yes	Never		No	15	2	1	Current boyfriend/Romantic partner		About same age		Never married		Tertiary
185	Zimbabwe	Urban	24	Yes	No	Completed Secondary (F4/O-Level)	Yes	19	Living together but not married (i.e. lobola not paid/not wedded)	Mother deceased	16	From my mother				Yes		Yes	N/A	Yes	Yes	No	N/A	Yes	N/A	N/A	N/A	No	N/A	N/A	No	Yes	N/A		Yes	Once a month		Yes	15	5	1	Current husband		About same age		Living together with me but not married (i.e. lobola not paid/not wedded)	Yes	Completed Secondary (F4/O-Level)
186	Zimbabwe	Urban	19	Yes	No	Completed Secondary (F4/O-Level)	Yes	17	Living together but not married (i.e. lobola not paid/not wedded)	Both deceased	10	From my mother				Yes		N/A	N/A	Yes	Yes	No	Yes	Yes	N/A	N/A	N/A	No	No	No	N/A	No	N/A		Yes	Once a month		Yes	17	1	1	Current husband		Older	Less than 5 years older	Living together with me but not married (i.e. lobola not paid/not wedded)	Yes	Completed Secondary (F4/O-Level)
187	Zimbabwe	Urban	24	Yes	No	Completed Secondary (F4/O-Level)	Yes	18	Divorced	Mother deceased	22	to have sex		Husband		Yes		Yes	N/A	Yes	Yes	Yes	N/A	Yes	N/A	N/A	N/A	N/A	N/A	N/A	N/A	N/A	N/A		Yes	Never		Yes	18	2	1	Ex-husband		Younger		Married to me (i.e. lobola paid/wedded)	Yes	Less than primary
188	Zimbabwe	Urban	24	Yes	No	Completed Secondary (F4/O-Level)	No		Never married	Both deceased	20	From my mother				Yes		N/A	N/A	N/A	No	Yes	N/A	N/A	Yes	N/A	N/A	N/A	Yes	No	N/A	N/A	N/A		Yes	Once a month		Yes	17	4	1	Current boyfriend/Romantic partner		Older	5-10 years older	Never married		Completed Secondary (F4/O-Level)
189	Zimbabwe	Urban	18	Yes	No	Completed Secondary (F4/O-Level)	Yes	16	Living together but not married (i.e. lobola not paid/not wedded)	Both deceased	12	From my mother				Yes		N/A	Yes	Yes	Yes	Yes	N/A	Yes	N/A	N/A	N/A	Yes	N/A	No	N/A	Yes	N/A		Yes	Never		Yes	17	1	1	Current husband		Older	5-10 years older	Living together with me but not married (i.e. lobola not paid/not wedded)	Yes	Completed Secondary (F4/O-Level)
190	Zimbabwe	Urban	20	Yes	No	Completed Secondary (F4/O-Level)	No		Never married	Both deceased	16	to have sex		Boyfriend/Romantic partner		Yes		N/A	N/A	N/A	N/A	Yes	Yes	N/A	No	No	No	No	No	No	Yes	No	N/A		Yes	Never		Yes	15	150	90	Current boyfriend/Romantic partner		Older	More than 10 years older	Married to someone else	No	Don't know
191	Zimbabwe	Urban	20	Yes	No	Completed Secondary (F4/O-Level)	No		Never married	Both deceased	12	From my mother				Yes		Yes	N/A	Yes	Yes	No	Yes	N/A	Yes	N/A	N/A	No	No	No	N/A	Yes	N/A		Yes	Once a month		No	19	2	2	Current boyfriend/Romantic partner		About same age		Never married		Completed Secondary (F4/O-Level)
192	Zimbabwe	Urban	19	Yes	Yes		No		Never married	Both deceased	13	From my mother				Yes		N/A	N/A	N/A	N/A	N/A	N/A	N/A	No	N/A	N/A	N/A	N/A	N/A	N/A	N/A	N/A		Yes	Once a month		No	17	1	1	Ex-boyfriend/romantic partner		Older	Less than 5 years older	Never married	No	Completed A-Level
193	Zimbabwe	Urban	22	Yes	No	Completed Secondary (F4/O-Level)	Yes	17	Divorced	Father deceased	18	to have sex		Husband		Yes		N/A	Yes	Yes	Yes	No	N/A	Yes	Yes	N/A	N/A	Yes	Yes	No	N/A	No	N/A		Yes	Never		Yes	15	20	10	Uncle		Older	More than 10 years older	Married to someone else	No	Don't know
194	Zimbabwe	Urban	22	Yes	No	Some Secondary (F1 to F3)	Yes	19	Divorced	Both deceased	21	From a stranger/rapist		Stranger		Yes		N/A	N/A	No	Yes	No	N/A	N/A	No	No	No	N/A	N/A	No	N/A	N/A	N/A		Yes	Never		Yes	14	200	35	Male stranger		Don't know		Don't know		Don't know
195	Zimbabwe	Urban	21	Yes	No	Completed Secondary (F4/O-Level)	Yes	20	Living together but not married (i.e. lobola not paid/not wedded)	Father deceased	20	From my mother				Yes		N/A	Yes	No	N/A	N/A	N/A	Yes	N/A	N/A	N/A	No	N/A	No	N/A	N/A	N/A	100	Yes	Never		Yes	19	1	1	Current husband		Older	Less than 5 years older	Living together with me but not married (i.e. lobola not paid/not wedded)	Yes	Completed Secondary (F4/O-Level)
196	Zimbabwe	Urban	20	Yes	No	Completed Secondary (F4/O-Level)	No		Never married	Father deceased	19	From my mother				Yes		N/A	Yes	N/A	No	No	No	N/A	No	N/A	N/A	No	No	No	N/A	No	N/A		Yes	Never		No	18	3	1	Current boyfriend/Romantic partner		Older	More than 10 years older	Never married		Don't know
197	Zimbabwe	Urban	19	Yes	No	Some Secondary (F1 to F3)	Yes	17	Living together but not married (i.e. lobola not paid/not wedded)	Both living	10	to have sex		Boyfriend/Romantic partner		Yes		No	Yes	N/A	No	No	N/A	Yes	Yes	No	Yes	Yes	Yes	No	No	Yes	N/A		Yes	Never		Yes	10	3	2	Current husband		About same age		Living together with me but not married (i.e. lobola not paid/not wedded)	Yes	Completed Secondary (F4/O-Level)
198	Zimbabwe	Urban	16	Yes	Yes		No		Never married	Both living	12	From my mother				Yes		Yes	Yes	No	No	No	N/A	N/A	No	N/A	N/A	Yes	No	No	N/A	Yes	N/A		Yes	Never		No	16	1	1	Current boyfriend/Romantic partner		Older	5-10 years older	Never married	No	Completed A-Level
199	Zimbabwe	Urban	21	Yes	Yes		No		Never married	Both deceased	10	From my mother				Yes		Yes	Yes	Yes	Yes	Yes	Yes	N/A	Yes	N/A	N/A	No	No	No	N/A	Yes	N/A		Yes	Never		No	20	1	1	Ex-boyfriend/romantic partner		Older	5-10 years older	Never married		Completed A-Level
200	Zimbabwe	Urban	24	Yes	No	Completed Primary	Yes	19	Divorced	Both deceased	19	to have sex		Husband		Yes		N/A	N/A	Yes	Yes	Yes	Yes	Yes	N/A	N/A	N/A	No	No	No	No	No	N/A		Yes	Never		Yes	18	3	1	Current boyfriend/Romantic partner		Older	Less than 5 years older	Divorced	No	Don't know
201	Zimbabwe	Urban	24	Yes	No	Some Secondary (F1 to F3)	Yes	21	Divorced	Both deceased	21	to have sex		Husband		Yes		N/A	N/A	No	Yes	Yes	Yes	Yes	No	N/A	N/A	No	Yes	No	No	No	N/A		Yes	Never		Yes	20	3	1	Current boyfriend/Romantic partner		Older	5-10 years older	Married to someone else	Yes	Don't know
202	Zimbabwe	Urban	17	Yes	No	Some Secondary (F1 to F3)	Yes	15	Living together but not married (i.e. lobola not paid/not wedded)	Both living	15	to have sex		Husband		Yes		Yes	Yes	Yes	Yes	Yes	N/A	Yes	N/A	N/A	N/A	Yes	Yes	No	No	Yes	N/A		Yes	Never		Yes	14	2	1	Current husband		Older	5-10 years older	Living together with me but not married (i.e. lobola not paid/not wedded)	Yes	Completed Secondary (F4/O-Level)
203	Zimbabwe	Urban	20	Yes	No	Some Secondary (F1 to F3)	Yes	18	Divorced	Father deceased	19	to have sex		Husband		Yes		N/A	Yes	No	No	Yes	N/A	Yes	No	N/A	N/A	No	No	No	No	Yes	N/A		Yes	Twice a week		Yes	18	3	1	Current boyfriend/Romantic partner		About same age		Widowed	Yes	Completed Primary
204	Zimbabwe	Urban	23	Yes	No	Some Secondary (F1 to F3)	Yes	18	Married (i.e. lobola paid/wedded)	Mother deceased	22	to have sex		Husband		Yes		No	N/A	No	No	N/A	N/A	Yes	N/A	N/A	N/A	N/A	N/A	N/A	N/A	N/A	N/A		Yes	Never		Yes	17	1	1	Current husband		Older	More than 10 years older	Married to me (i.e. lobola paid/wedded)	Yes	Completed Secondary (F4/O-Level)
205	Zimbabwe	Urban	23	Yes	No	Some Secondary (F1 to F3)	Yes	20	Living together but not married (i.e. lobola not paid/not wedded)	Both living	20	to have sex		Husband		Yes		No	Yes	No	No	No	No	Yes	N/A	N/A	N/A	No	No	No	No	Yes	N/A		Yes	Never		Yes	20	2	1	Current husband		About same age		Living together with me but not married (i.e. lobola not paid/not wedded)	Yes	Some Secondary (F1 to F3)
206	Zimbabwe	Urban	20	Yes	No	Completed Secondary (F4/O-Level)	No		Never married	Both deceased	12	From my mother				Yes		N/A	N/A	Yes	Yes	Yes	Yes	N/A	N/A	N/A	N/A	N/A	No	No	N/A	No	N/A		Yes	Never		No	20	1	1	Ex-boyfriend/romantic partner		Older	5-10 years older	Never married	No	Completed Secondary (F4/O-Level)
207	Zimbabwe	Urban	23	Yes	No	Completed Primary	Yes	16	Living together but not married (i.e. lobola not paid/not wedded)	Both living	22	to have sex		Husband		Yes		No	Yes	No	Yes	No	N/A	Yes	N/A	N/A	N/A	No	No	No	N/A	Yes	N/A		Yes	Never		Yes	16	1	1	Current husband		Older	5-10 years older	Living together with me but not married (i.e. lobola not paid/not wedded)	Yes	Completed Secondary (F4/O-Level)
208	Zimbabwe	Urban	23	Yes	No	Completed A-Level	No		Never married	Father deceased	13	From my mother				Yes		N/A	Yes	Yes	Yes	Yes	N/A	N/A	Yes	N/A	N/A	Yes	No	No	N/A	Yes	N/A		Yes	Never		No	17	3	2	Ex-boyfriend/romantic partner		About same age		Never married	No	Completed Secondary (F4/O-Level)
209	Zimbabwe	Urban	16	Yes	No	Some Secondary (F1 to F3)	No		Never married	Both deceased	15	to have sex		Male client (sex work)		No (please provide																			Yes	Never		Yes	15	31	10	Male Client (sex work)		Older	5-10 years older	Married to someone else	No	Don't know
210	Zimbabwe	Urban	23	Yes	No	Completed Secondary (F4/O-Level)	Yes	21	Married (i.e. lobola paid/wedded)	Both deceased	19	From my mother				Yes		N/A	N/A	N/A	Yes	No	Yes	Yes	N/A	N/A	N/A	No	Yes	Yes	N/A	N/A	N/A		Yes	Never		Yes	20	1	1	Current husband		Older	5-10 years older	Married to me (i.e. lobola paid/wedded)	Yes	Tertiary
211	Zimbabwe	Urban	23	Yes	No	Completed Primary	Yes	18	Married (i.e. lobola paid/wedded)	Father deceased	16	to have sex		Other (specify)	ex boyfriend	Yes		N/A	Yes	No	Yes	No	N/A	Yes	N/A	N/A	N/A	No	Yes	No	No	No	N/A		Yes	Once a month		Yes	15	5	3	Current boyfriend/Romantic partner		Older	More than 10 years older	Married to someone else	No	Don't know
212	Zimbabwe	Urban	16	Yes	Yes		No		Never married	Both living	10	From my mother				Yes		Yes	Yes	No	No	Yes	N/A	N/A	No	N/A	N/A	Yes	No	Yes	N/A	N/A	N/A		Yes	Never		No	16	1	1	Ex-boyfriend/romantic partner		Older	Less than 5 years older	Never married		Some Secondary (F1 to F3)
213	Zimbabwe	Urban	23	Yes	No	Completed Secondary (F4/O-Level)	Yes	16	Divorced	Both deceased	11	From my mother				Yes		N/A	N/A	Yes	Yes	N/A	Yes	Yes	N/A	N/A	N/A	N/A	N/A	N/A	N/A	N/A	N/A		Yes	Never		Yes	15	2	1	Ex-husband		About same age		Living together with someone else	Yes	Completed Secondary (F4/O-Level)
214	Zimbabwe	Urban	22	Yes	No	Some Secondary (F1 to F3)	Yes	18	Living together but not married (i.e. lobola not paid/not wedded)	Both deceased	20	Sex work	sexwork	Stranger		Yes		N/A	N/A	No	No	Yes	N/A	Yes	Yes	N/A	No	N/A	N/A	N/A	N/A	N/A	N/A		Yes	Never		Yes	15			Current husband		Older	5-10 years older	Living together with me but not married (i.e. lobola not paid/not wedded)	No	Don't know
215	Zimbabwe	Urban	20	Yes	Yes		No		Never married	Both living	12	From my mother				Yes		Yes	Yes	Yes	Yes	Yes	N/A	N/A	No	Yes	N/A	Yes	N/A	No	N/A	N/A	N/A		Yes	Other	once since I started taking ARVs	No	18	4	1	Current boyfriend/Romantic partner		Older	5-10 years older	Never married		Tertiary
216	Zimbabwe	Urban	22	Yes	No	Completed Secondary (F4/O-Level)	No		Never married	Both deceased	12	From my mother				Yes		Yes	N/A	Yes	Yes	No	Yes	N/A	Yes	N/A	N/A	Yes	Yes	No	N/A	Yes	N/A		Yes	Never		No	22	1	1	Ex-boyfriend/romantic partner		Older	5-10 years older	Never married	No	Completed Secondary (F4/O-Level)
217	Zimbabwe	Urban	20	Yes	No	Completed Secondary (F4/O-Level)	No		Never married	Mother deceased	13	From my mother				Yes		Yes	N/A	N/A	N/A	Yes	N/A	N/A	No	N/A	N/A	Yes	No	No	No	N/A	N/A		Yes	Once a month		No	19	1	1	Current boyfriend/Romantic partner		About same age		Never married		Completed Secondary (F4/O-Level)
218	Zimbabwe	Urban	19	Yes	No	Completed Secondary (F4/O-Level)	No		Never married	Both living	16	From a stranger/rapist		Stranger		Yes		Yes	Yes	Yes	Yes	Yes	N/A	N/A	N/A	N/A	N/A	Yes	Yes	Yes	N/A	Yes	N/A		Yes	Never		No	15	3	1	Current boyfriend/Romantic partner		Older	Less than 5 years older	Never married		Tertiary
219	Zimbabwe	Urban	20	Yes	No	Completed Secondary (F4/O-Level)	Yes	19	Divorced	Both deceased	11	From my mother				Yes		Yes	N/A	Yes	No	Yes	N/A	Yes	No	N/A	N/A	No	Yes	No	N/A	N/A	N/A		Yes	Never		Yes	17	5	1	Ex-husband		Older	More than 10 years older	Living together with me but not married (i.e. lobola not paid/not wedded)	Yes	Completed Secondary (F4/O-Level)
220	Zimbabwe	Urban	22	Yes	No	Completed Primary	Yes	19	Divorced	Both deceased	20	to have sex		Husband		Yes		N/A	N/A	Yes	N/A	No	N/A	No	N/A	N/A	Yes	No	No	Yes	N/A	No	N/A		Yes	Never		Yes	19	25	10	Male Client (sex work)		Older	Don't know	Married to someone else	No	Don't know
221	Zimbabwe	Urban	17	Yes	No	Completed Primary	Yes	16	Divorced	Both deceased	16	to have sex		Husband		No (please provide	no support structure. DoesnÃ¢Â€Â™t trust friends and relatives																		Yes	Never		Yes	14	200	200	Male Client (sex work)		Older	Don't know	Married to someone else	No	Don't know
222	Zimbabwe	Urban	20	Yes	No	Completed Secondary (F4/O-Level)	No		Never married	Father deceased	17	to have sex		Boyfriend/Romantic partner		Yes		N/A	Yes	No	Yes	No	No	N/A	No	N/A	N/A	No	No	No	No	Yes	N/A		Yes	Never		No	17	1	1	Current boyfriend/Romantic partner		About same age		Never married		Completed Secondary (F4/O-Level)
223	Zimbabwe	Urban	23	Yes	No	Completed Secondary (F4/O-Level)	No		Never married	Both deceased	6	From my mother				Yes		N/A	N/A	Yes	N/A	Yes	Yes	N/A	Yes	N/A	N/A	N/A	N/A	No	N/A	N/A	N/A		Yes	Never		Yes	16	3	1	Current boyfriend/Romantic partner		Older	5-10 years older	Divorced	No	Completed Secondary (F4/O-Level)
224	Zimbabwe	Urban	20	Yes	No	Some Secondary (F1 to F3)	Yes	15	Living together but not married (i.e. lobola not paid/not wedded)	Both deceased	18	to have sex		Husband		Yes		N/A	N/A	No	Yes	No	No	Yes	Yes	Yes	N/A	Yes	Yes	No	No	Yes	N/A		Yes	Once a week		Yes	14	5	3	Current husband		Older	Less than 5 years older	Living together with me but not married (i.e. lobola not paid/not wedded)	Yes	Some Secondary (F1 to F3)
225	Zimbabwe	Urban	21	Yes	No	Completed Secondary (F4/O-Level)	Yes	19	Divorced	Both deceased	20	to have sex		Husband		Yes		N/A	N/A	N/A	Yes	N/A	N/A	N/A	No	N/A	N/A	N/A	N/A	N/A	N/A	N/A	N/A		Yes	Never		Yes	19	2	1	Ex-boyfriend/romantic partner		Older	5-10 years older	Widowed	No	Completed Secondary (F4/O-Level)
226	Zimbabwe	Urban	20	Yes	No	Completed Secondary (F4/O-Level)	Yes	19	Married (i.e. lobola paid/wedded)	Both living	15	From my mother				Yes		Yes	Yes	Yes	Yes	No	N/A	Yes	N/A	N/A	N/A	N/A	Yes	No	N/A	N/A	N/A		Yes	Never		Yes	19	1	1	Current husband		Older	Less than 5 years older	Married to me (i.e. lobola paid/wedded)	Yes	Completed A-Level
227	Zimbabwe	Urban	15	Yes	Yes		No		Never married	Both deceased	10	From my mother				Yes		N/A	N/A	Yes	Yes	No	Yes	N/A	N/A	N/A	N/A	No	Yes	No	N/A	No	N/A		Yes	Never		No	17	1	1	Current boyfriend/Romantic partner		Older	Less than 5 years older	Never married	No	Completed Secondary (F4/O-Level)
228	Zimbabwe	Urban	24	Yes	No	Some Secondary (F1 to F3)	Yes	18	Widowed	Both living	20	to have sex		Husband		Yes		No	No	No	No	No	No	Yes	No	No	No	No	No	No	No	No	N/A		Yes	Never		Yes	18	1	1	Current husband		About same age		Married to me (i.e. lobola paid/wedded)	Yes	Completed Secondary (F4/O-Level)
229	Zimbabwe	Urban	20	Yes	No	Less than primary	Yes	18	Divorced	Father deceased	15	Sex work	sex work	Male client (sex work)		Yes		N/A	Yes	N/A	Yes	Yes	N/A	Yes	No	No	No	Yes	Yes	No	N/A	Yes	N/A		Yes	Never		Yes	15	20	6	Male Client (sex work)		Older	Less than 5 years older	Don't know	No	Some Secondary (F1 to F3)
230	Zimbabwe	Urban	23	Yes	No	Completed Secondary (F4/O-Level)	No		Never married	Father deceased	11	Don't know				Yes		N/A	Yes	Yes	Yes	N/A	N/A	N/A	Yes	N/A	N/A	Yes	No	No	N/A	N/A	N/A		Yes	Never		No	17	6	2	Current boyfriend/Romantic partner		Older	5-10 years older	Never married		Tertiary
231	Zimbabwe	Urban	19	Yes	No	Some Secondary (F1 to F3)	Yes	17	Divorced	Father deceased	16	Sex work	sex work	Male client (sex work)		Yes		N/A	Yes	Yes	Yes	No	N/A	No	Yes	No	No	Yes	Yes	No	N/A	Yes	N/A		Yes	Never		Yes	17	60	20	Male Client (sex work)		Older	Less than 5 years older	Don't know	No	Don't know
232	Zimbabwe	Urban	24	Yes	No	Completed Secondary (F4/O-Level)	Yes	24	Married (i.e. lobola paid/wedded)	Both deceased	16	From my mother				Yes		N/A	N/A	Yes	Yes	Yes	N/A	N/A	N/A	N/A	N/A	Yes	No	No	N/A	Yes	N/A		Yes	Never		Yes	23	1	1	Current husband		Older	Less than 5 years older	Married to me (i.e. lobola paid/wedded)	Yes	Completed Secondary (F4/O-Level)
233	Zimbabwe	Urban	22	Yes	No	Completed Secondary (F4/O-Level)	Yes	18	Married (i.e. lobola paid/wedded)	Both living	22	to have sex		Husband		Yes		No	No	Yes	Yes	Yes	N/A	Yes	N/A	N/A	N/A	N/A	No	No	N/A	N/A	N/A		Yes	Never		Yes	18	1	1	Current husband		Older	Less than 5 years older	Married to me (i.e. lobola paid/wedded)	Yes	Completed Secondary (F4/O-Level)
234	Zimbabwe	Urban	22	Yes	No	Completed Secondary (F4/O-Level)	No		Never married	Father deceased	21	to have sex		Boyfriend/Romantic partner		Yes		N/A	Yes	N/A	Yes	No	N/A	N/A	Yes	N/A	N/A	N/A	No	No	N/A	N/A	N/A		Yes	Never		No	20	2	1	Ex-boyfriend/romantic partner		Older	Less than 5 years older	Never married		Completed Secondary (F4/O-Level)
235	Zimbabwe	Urban	21	Yes	No	Completed Secondary (F4/O-Level)	Yes	19	Living together but not married (i.e. lobola not paid/not wedded)	Father deceased	12	From my mother				Yes		N/A	Yes	Yes	Yes	Yes	N/A	Yes	N/A	N/A	N/A	Yes	Yes	No	N/A	N/A	N/A		Yes	Once a week		Yes	18	1	1	Current husband		Older	5-10 years older	Living together with me but not married (i.e. lobola not paid/not wedded)	Yes	Tertiary
236	Zimbabwe	Urban	18	Yes	Yes		No		Never married	Both living	9	From my mother				Yes		Yes	Yes	N/A	Yes	Yes	Yes	N/A	No	N/A	N/A	No	N/A	No	N/A	N/A	N/A		Yes	Once a week		No	10	4	1	Ex-boyfriend/romantic partner		Older	5-10 years older	Never married		Completed Secondary (F4/O-Level)
237	Zimbabwe	Urban	18	Yes	No	Completed Secondary (F4/O-Level)	No		Never married	Both living	10	From my mother				Yes		Yes	Yes	Yes	Yes	Yes	N/A	N/A	N/A	N/A	N/A	No	No	No	N/A	No	N/A		Yes	Never		No	16	1	1	Ex-boyfriend/romantic partner		About same age		Never married		Completed A-Level
238	Zimbabwe	Urban	19	Yes	No	Completed Primary	No		Never married	Both living	17	Sex work	sex work	Male client (sex work)		Yes		No	No	No	No	No	N/A	N/A	No	No	No	Yes	No	No	N/A	Yes	N/A		Yes	Never		No	17	14	8	Male Client (sex work)		Older	Don't know	Don't know	No	Don't know
239	Zimbabwe	Urban	24	Yes	No	Some Secondary (F1 to F3)	Yes	17	Divorced	Both deceased	13	to have sex		Husband		Yes		N/A	N/A	No	Yes	Yes	N/A	Yes	No	N/A	N/A	No	N/A	No	N/A	No	N/A		Yes	Twice a week		Yes	16	3	1	Current boyfriend/Romantic partner		Older	5-10 years older	Divorced	No	Completed Secondary (F4/O-Level)
240	Zimbabwe	Rural	24	Yes	No	Less than primary	Yes	19	Widowed	Both deceased	19	to have sex		Husband		Yes		N/A	N/A	Yes	Yes	Yes	Yes	Yes	Yes	N/A	N/A	Yes	Yes	Yes	N/A	N/A	N/A		Yes	Never		Yes	18	2	1	Current boyfriend/Romantic partner		Older	Less than 5 years older	Never married	No	Completed Secondary (F4/O-Level)
241	Zimbabwe	Rural	23	Yes	No	Less than primary	Yes	21	Divorced	Both living	22	to have sex		Other (specify)	ex husband	Yes		Yes	No	No	No	No	No	N/A	N/A	N/A	N/A	Yes	No	No	No	No	N/A		Yes	Never		Yes	19	3	1	Ex-husband		About same age		Never married	No	Some Secondary (F1 to F3)
242	Zimbabwe	Rural	24	Yes	No	Less than primary	Yes	18	Living together but not married (i.e. lobola not paid/not wedded)	Father deceased	19	to have sex		Other (specify)	ex boyfriend	Yes		N/A	Yes	No	Yes	Yes	N/A	Yes	N/A	N/A	N/A	Yes	Yes	N/A	No	N/A	N/A		Yes	Never		Yes	17	3	1	Current husband		Older	More than 10 years older	Living together with me but not married (i.e. lobola not paid/not wedded)	Yes	Completed Primary
243	Zimbabwe	Rural	24	Yes	No	Some Secondary (F1 to F3)	Yes	18	Married (i.e. lobola paid/wedded)	Both living	20	to have sex		Husband		Yes		No	Yes	Yes	Yes	No	N/A	Yes	N/A	N/A	N/A	No	Yes	No	N/A	N/A	N/A		Yes	Never		Yes	18	2	1	Current husband		Older	Less than 5 years older	Married to me (i.e. lobola paid/wedded)	Yes	Some Secondary (F1 to F3)
244	Zimbabwe	Rural	22	Yes	No	Less than primary	Yes	18	Widowed	Both deceased	22	Don't know				Yes		N/A	N/A	N/A	Yes	N/A	N/A	N/A	N/A	N/A	N/A	N/A	N/A	N/A	N/A	N/A	N/A		Yes	Never		Yes	18	3	1	Current boyfriend/Romantic partner		About same age		Never married	No	Completed Secondary (F4/O-Level)
245	Zimbabwe	Rural	20	Yes	No	Completed Secondary (F4/O-Level)	Yes	19	Living together but not married (i.e. lobola not paid/not wedded)	Both living	20	to have sex		Husband		Yes		No	No	No	No	Yes	N/A	Yes	N/A	N/A	N/A	Yes	No	No	N/A	N/A	N/A		Yes	Never		Yes	19	1	1	Current husband		Older	5-10 years older	Living together with me but not married (i.e. lobola not paid/not wedded)	Yes	Completed Primary
246	Zimbabwe	Rural	17	Yes	No	Less than primary	Yes	15	Married (i.e. lobola paid/wedded)	Father deceased	15	to have sex		Husband		Yes		N/A	Yes	Yes	Yes	Yes	N/A	Yes	N/A	N/A	N/A	Yes	Yes	N/A	N/A	N/A	N/A		Yes	Never		Yes	15	1	1	Current husband		Older	More than 10 years older	Married to me (i.e. lobola paid/wedded)	Yes	Completed A-Level
247	Zimbabwe	Rural	24	Yes	No	Less than primary	Yes	21	Married (i.e. lobola paid/wedded)	Both deceased	24	to have sex		Husband		Yes		N/A	N/A	Yes	N/A	Yes	N/A	Yes	N/A	N/A	N/A	N/A	Yes	No	N/A	N/A	N/A		Yes	Never		Yes	20	1	1	Current husband		Older	Less than 5 years older	Married to me (i.e. lobola paid/wedded)	Yes	Don't know
248	Zimbabwe	Rural	20	Yes	No	Completed Primary	Yes	15	Married (i.e. lobola paid/wedded)	Both deceased	15	From my mother				Yes		N/A	N/A	No	No	Yes	N/A	Yes	N/A	N/A	N/A	No	No	No	N/A	No	N/A		Yes	Never		Yes	15	1	1	Current husband		Older	More than 10 years older	Married to me (i.e. lobola paid/wedded)	Yes	Completed Secondary (F4/O-Level)
249	Zimbabwe	Rural	24	Yes	No	Completed Primary	Yes	17	Married (i.e. lobola paid/wedded)	Both deceased	23	to have sex		Husband		Yes		N/A	N/A	Yes	Yes	Yes	N/A	Yes	N/A	N/A	N/A	Yes	Yes	Yes	Yes	N/A	N/A		Yes	Never		Yes	15	2	1	Current husband		Older	Less than 5 years older	Married to me (i.e. lobola paid/wedded)	Yes	Completed Secondary (F4/O-Level)
250	Zimbabwe	Rural	19	Yes	No	Completed Primary	Yes	17	Divorced	Both deceased	12	From a sexual act with someone I knew. We did not agree to have sex; used physical force or coercion		Stranger		Yes		N/A	N/A	Yes	Yes	Yes	Yes	N/A	N/A	N/A	N/A	No	No	No	N/A	No	N/A		Yes	Never		No	8	3	1	Ex-boyfriend/romantic partner		Older	Less than 5 years older	Never married		Some Secondary (F1 to F3)
251	Zimbabwe	Rural	24	Yes	No	Less than primary	Yes	16	Married (i.e. lobola paid/wedded)	Both living	23	Don't know				Yes		Yes	Yes	Yes	Yes	Yes	N/A	Yes	N/A	N/A	N/A	N/A	No	No	N/A	N/A	N/A		Yes	Never		Yes	16	2	1	Current husband		Older	Less than 5 years older	Married to me (i.e. lobola paid/wedded)	Yes	Completed Secondary (F4/O-Level)
252	Zimbabwe	Rural	18	Yes	No	Less than primary	No		Never married	Both deceased	15	From my mother				Yes		N/A	N/A	N/A	Yes	Yes	N/A	No	N/A	N/A	N/A	N/A	N/A	N/A	N/A	N/A	N/A		Yes	Never		No	18	1	1	Current boyfriend/Romantic partner		Older	Less than 5 years older	Never married		Completed A-Level
253	Zimbabwe	Rural	19	Yes	No	Some Secondary (F1 to F3)	Yes	17	Married (i.e. lobola paid/wedded)	Both living	17	to have sex		Husband		Yes		Yes	Yes	N/A	Yes	No	N/A	Yes	N/A	N/A	N/A	No	No	No	N/A	Yes	N/A		Yes	Other	Once every two months	Yes	16	2	1	Current husband		Older	5-10 years older	Married to me (i.e. lobola paid/wedded)	Yes	Completed Secondary (F4/O-Level)
254	Zimbabwe	Rural	24	Yes	No	Some Secondary (F1 to F3)	Yes	15	Divorced	Both deceased	20	to have sex		Other (specify)	ex boyfriend	Yes		Yes	Yes	No	Yes	No	N/A	N/A	Yes	N/A	N/A	Yes	Yes	No	N/A	N/A	N/A		Yes	Never		Yes	15	2	1	Current boyfriend/Romantic partner		Older	Less than 5 years older	Separated	No	Don't know
255	Zimbabwe	Rural	24	Yes	No	Some Secondary (F1 to F3)	Yes	15	Married (i.e. lobola paid/wedded)	Both deceased	21	to have sex		Husband		Yes		N/A	N/A	N/A	Yes	N/A	N/A	Yes	N/A	N/A	N/A	Yes	Yes	No	N/A	N/A	N/A		Yes	Never		Yes	15	3	1	Current husband		Older	Less than 5 years older	Married to me (i.e. lobola paid/wedded)	Yes	Completed Secondary (F4/O-Level)
256	Zimbabwe	Rural	24	Yes	No	Completed Secondary (F4/O-Level)	Yes	19	Living together but not married (i.e. lobola not paid/not wedded)	Father deceased	22	to have sex		Husband		Yes		N/A	Yes	N/A	Yes	Yes	N/A	Yes	N/A	N/A	N/A	Yes	Yes	No	N/A	N/A	N/A		Yes	Never		Yes	20	1	1	Current husband		Older	More than 10 years older	Living together with me but not married (i.e. lobola not paid/not wedded)	Yes	Completed Primary
257	Zimbabwe	Rural	18	Yes	No	Completed Secondary (F4/O-Level)	Yes	17	Married (i.e. lobola paid/wedded)	Both living	18	Don't know				Yes		No	No	No	No	No	No	Yes	N/A	N/A	N/A	No	No	No	N/A	No	N/A		Yes	Never		Yes	17	1	1	Current husband		Older	Less than 5 years older	Married to me (i.e. lobola paid/wedded)	Yes	Completed Secondary (F4/O-Level)
258	Zimbabwe	Rural	23	Yes	No	Completed Primary	Yes	19	Married (i.e. lobola paid/wedded)	Both living	20	to have sex		Other (specify)	ex boyfriend	Yes		No	No	No	Yes	No	N/A	Yes	N/A	N/A	N/A	N/A	Yes	No	N/A	N/A	N/A		Yes	Never		Yes	17	2	1	Current husband		Older	More than 10 years older	Married to me (i.e. lobola paid/wedded)	Yes	Some Secondary (F1 to F3)
259	Zimbabwe	Rural	24	Yes	No	Less than primary	Yes	15	Married (i.e. lobola paid/wedded)	Both deceased	16	to have sex		Husband		Yes		N/A	N/A	Yes	Yes	Yes	N/A	Yes	N/A	N/A	N/A	Yes	Yes	N/A	N/A	N/A	N/A		Yes	Never		Yes	13	2	1	Current husband		About same age		Married to me (i.e. lobola paid/wedded)	Yes	Less than primary
260	Zimbabwe	Rural	21	Yes	No	Some Secondary (F1 to F3)	Yes	17	Divorced	Both deceased	16	From my mother				Yes		N/A	N/A	Yes	Yes	Yes	N/A	Yes	No	N/A	N/A	N/A	Yes	Yes	N/A	N/A	N/A		Yes	Never		Yes	16	3	1	Ex-boyfriend/romantic partner		About same age		Married to someone else	No	Completed Secondary (F4/O-Level)
261	Zimbabwe	Rural	24	Yes	No	Less than primary	Yes	16	Divorced	Father deceased	23	to have sex		Boyfriend/Romantic partner		Yes		N/A	No	N/A	N/A	Yes	Yes	N/A	Yes	N/A	N/A	N/A	Yes	N/A	N/A	N/A	N/A		Yes	Never		Yes	16	4	1	Ex-husband		About same age		Married to someone else	Yes	Less than primary
262	Zimbabwe	Rural	24	Yes	No	Completed Secondary (F4/O-Level)	Yes	21	Married (i.e. lobola paid/wedded)	Both living	23	to have sex		Husband		Yes		Yes	Yes	No	No	N/A	N/A	Yes	N/A	N/A	N/A	N/A	N/A	N/A	N/A	N/A	N/A		No			Yes	21	1	1	Current husband		Older	More than 10 years older	Married to me (i.e. lobola paid/wedded)	Yes	Less than primary
263	Zimbabwe	Rural	19	Yes	No	Less than primary	Yes	18	Married (i.e. lobola paid/wedded)	Both deceased	19	to have sex		Husband		Yes		N/A	N/A	N/A	Yes	N/A	Yes	N/A	N/A	N/A	N/A	N/A	N/A	N/A	N/A	N/A	N/A		Yes	Never		Yes	18	2	1	Current husband		Older	More than 10 years older	Married to me (i.e. lobola paid/wedded)	No	Some Secondary (F1 to F3)
264	Zimbabwe	Rural	20	Yes	No	Completed Secondary (F4/O-Level)	Yes	19	Widowed	Both living	18	to have sex		Other (specify)	ex husband	Yes		Yes	Yes	Yes	Yes	Yes	N/A	Yes	N/A	N/A	N/A	Yes	Yes	No	N/A	No	N/A		Yes	Never		Yes	17	1	1	Ex-husband		Older	Less than 5 years older	Married to someone else	Yes	Some Secondary (F1 to F3)
265	Zimbabwe	Rural	23	Yes	No	Completed Secondary (F4/O-Level)	Yes	18	Married (i.e. lobola paid/wedded)	Both deceased	19	to have sex		Husband		Yes		N/A	N/A	Yes	Yes	Yes	N/A	Yes	N/A	N/A	N/A	Yes	Yes	Yes	N/A	N/A	N/A		Yes	Never		Yes	18	1	1	Current husband		Older	5-10 years older	Married to me (i.e. lobola paid/wedded)	Yes	Completed Secondary (F4/O-Level)
266	Zimbabwe	Rural	18	No			Yes	18	Divorced	Mother deceased	18	to have sex		Other (specify)	ex husband	Yes		No	N/A	No	Yes	N/A	N/A	No	N/A	N/A	N/A	N/A	N/A	N/A	N/A	N/A	N/A		Yes	Never		Yes	14	3	1	Ex-husband		Older	More than 10 years older	Don't know	No	Completed Primary
267	Zimbabwe	Rural	24	Yes	No	Completed Primary	Yes	18	Married (i.e. lobola paid/wedded)	Both living	23	to have sex		Husband		Yes		Yes	Yes	Yes	Yes	Yes	N/A	Yes	N/A	N/A	N/A	No	Yes	Yes	N/A	N/A	N/A		Yes	Never		Yes	15	1	1	Current husband		Older	Less than 5 years older	Married to me (i.e. lobola paid/wedded)	Yes	Some Secondary (F1 to F3)
268	Zimbabwe	Rural	17	Yes	No	Less than primary	Yes	15	Married (i.e. lobola paid/wedded)	Mother deceased	16	to have sex		Husband		Yes		Yes	N/A	Yes	Yes	Yes	N/A	Yes	N/A	N/A	N/A	N/A	Yes	N/A	No	N/A	N/A		Yes	Never		Yes	14	2	1	Current husband		Older	More than 10 years older	Married to me (i.e. lobola paid/wedded)	Yes	Completed A-Level
269	Zimbabwe	Rural	22	Yes	No	Some Secondary (F1 to F3)	No		Never married	Both deceased	18	From my mother				Yes		N/A	N/A	Yes	Yes	Yes	Yes	N/A	No	N/A	N/A	No	Yes	No	N/A	Yes	N/A		Yes	Never		No	19	3	1	Ex-boyfriend/romantic partner		About same age		Married to someone else	No	Don't know
270	Zimbabwe	Rural	20	Yes	No	Less than primary	Yes	18	Married (i.e. lobola paid/wedded)	Both living	20	to have sex		Husband		Yes		Yes	Yes	Yes	Yes	No	Yes	Yes	N/A	N/A	N/A	Yes	Yes	N/A	No	N/A	N/A		Yes	Never		Yes	18	1	1	Current husband		Older	Less than 5 years older	Married to me (i.e. lobola paid/wedded)	Yes	Some Secondary (F1 to F3)
271	Zimbabwe	Rural	23	Yes	No	Completed Primary	Yes	18	Living together but not married (i.e. lobola not paid/not wedded)	Both deceased	21	to have sex		Husband		Yes		N/A	N/A	N/A	N/A	Yes	N/A	Yes	N/A	N/A	N/A	No	Yes	No	N/A	N/A	N/A		Yes	Never		Yes	18	1	1	Current husband		Older	More than 10 years older	Living together with me but not married (i.e. lobola not paid/not wedded)	Yes	Completed Secondary (F4/O-Level)
272	Zimbabwe	Rural	22	Yes	No	Some Secondary (F1 to F3)	No		Never married	Both deceased	14	From my mother				Yes		N/A	N/A	Yes	Yes	N/A	N/A	N/A	No	N/A	N/A	N/A	N/A	N/A	N/A	N/A	N/A		Yes	Never		No	19	2	1	Current boyfriend/Romantic partner		Older	5-10 years older	Married to someone else		Don't know
273	Zimbabwe	Rural	24	Yes	No	Completed Primary	Yes	21	Married (i.e. lobola paid/wedded)	Both living	22	Don't know				Yes		Yes	Yes	Yes	Yes	Yes	N/A	Yes	N/A	N/A	N/A	No	No	No	No	No	N/A		Yes	Never		Yes	20	2	1	Current husband		Older	5-10 years older	Married to me (i.e. lobola paid/wedded)	Yes	Completed Secondary (F4/O-Level)
274	Zimbabwe	Rural	24	Yes	No	Completed Secondary (F4/O-Level)	Yes	18	Married (i.e. lobola paid/wedded)	Father deceased	19	From a sexual act with someone I knew. We did not agree to have sex; used physical force or coercion		Stranger		Yes		N/A	Yes	Yes	N/A	N/A	N/A	Yes	N/A	N/A	N/A	N/A	N/A	N/A	N/A	N/A	N/A		Yes	Never		Yes	16	7	1	Current husband		Older	5-10 years older	Married to me (i.e. lobola paid/wedded)	Yes	Completed Secondary (F4/O-Level)
275	Zimbabwe	Rural	24	Yes	No	Less than primary	Yes	18	Married (i.e. lobola paid/wedded)	Father deceased	23	to have sex		Boyfriend/Romantic partner		Yes		N/A	Yes	Yes	Yes	Yes	Yes	Yes	N/A	N/A	N/A	N/A	Yes	Yes	No	N/A	N/A		Yes	Never		Yes	11	4	1	Current husband		About same age		Living together with me but not married (i.e. lobola not paid/not wedded)	Yes	Less than primary
276	Zimbabwe	Rural	24	Yes	No	Completed Primary	Yes	19	Married (i.e. lobola paid/wedded)	Both deceased	20	to have sex		Husband		Yes		N/A	N/A	No	No	No	N/A	Yes	N/A	N/A	N/A	No	Yes	N/A	No	N/A	N/A		Yes	Never		Yes	19	1	1	Current husband		Older	Less than 5 years older	Married to me (i.e. lobola paid/wedded)	Yes	Completed Secondary (F4/O-Level)
277	Zimbabwe	Rural	23	Yes	No	Less than primary	Yes	18	Married (i.e. lobola paid/wedded)	Father deceased	18	to have sex		Husband		Yes		N/A	Yes	No	Yes	No	N/A	Yes	N/A	N/A	N/A	No	Yes	No	N/A	No	N/A		Yes	Never		Yes	16	2	1	Current husband		Older	More than 10 years older	Married to me (i.e. lobola paid/wedded)	Yes	Completed Secondary (F4/O-Level)
278	Zimbabwe	Rural	22	Yes	No	Some Secondary (F1 to F3)	No		Never married	Mother deceased	13	From my mother				Yes		Yes	Yes	Yes	Yes	Yes	Yes	N/A	N/A	N/A	N/A	No	No	Yes	N/A	N/A	N/A		Yes	Never		No	8	2	1	Ex-boyfriend/romantic partner		About same age		Never married		Some Secondary (F1 to F3)
279	Zimbabwe	Rural	24	Yes	No	Completed Primary	Yes	15	Married (i.e. lobola paid/wedded)	Father deceased	22	to have sex		Husband		Yes		N/A	No	No	Yes	No	N/A	Yes	N/A	N/A	N/A	N/A	Yes	No	No	N/A	N/A		Yes	Never		Yes	15	2	1	Current husband		Older	5-10 years older	Married to me (i.e. lobola paid/wedded)	Yes	Completed Secondary (F4/O-Level)
280	Zimbabwe	Rural	18	Yes	Yes		No		Never married	Both deceased	5	From my mother				Yes		N/A	N/A	Yes	Yes	Yes	Yes	N/A	N/A	N/A	N/A	Yes	Yes	No	N/A	N/A	N/A		Yes	Never		Yes	17	1	1	Current boyfriend/Romantic partner		Older	5-10 years older	Never married	No	Completed A-Level
281	Zimbabwe	Rural	23	Yes	No	Completed Primary	Yes	18	Separated	Father deceased	22	to have sex		Husband		Yes		N/A	Yes	Yes	Yes	Yes	N/A	Yes	Yes	N/A	N/A	Yes	Yes	No	Yes	N/A	N/A		Yes	Never		Yes	15	4	1	Current boyfriend/Romantic partner		About same age		Divorced	No	Some Secondary (F1 to F3)
282	Zimbabwe	Rural	24	Yes	No	Some Secondary (F1 to F3)	Yes	17	Married (i.e. lobola paid/wedded)	Father deceased	20	to have sex		Husband		Yes		N/A	Yes	No	Yes	No	N/A	Yes	N/A	N/A	N/A	N/A	Yes	No	N/A	N/A	N/A		Yes	Never		Yes	17	1	1	Current husband		Older	5-10 years older	Married to me (i.e. lobola paid/wedded)	Yes	Some Secondary (F1 to F3)
283	Zimbabwe	Rural	19	Yes	No	Less than primary	Yes	16	Living together but not married (i.e. lobola not paid/not wedded)	Both deceased	17	to have sex		Husband		Yes		N/A	N/A	N/A	N/A	N/A	N/A	Yes	N/A	N/A	N/A	N/A	Yes	No	N/A	N/A	N/A		Yes	Once a month		Yes	16	3	1	Current boyfriend/Romantic partner		Older	More than 10 years older	Widowed	No	Some Secondary (F1 to F3)
284	Zimbabwe	Rural	22	Yes	No	Some Secondary (F1 to F3)	Yes	17	Married (i.e. lobola paid/wedded)	Father deceased	18	to have sex		Husband		Yes		N/A	Yes	No	Yes	N/A	N/A	Yes	N/A	N/A	N/A	N/A	N/A	N/A	N/A	N/A	N/A		Yes	Twice a week		Yes	17	1	1	Current husband		Older	5-10 years older	Married to me (i.e. lobola paid/wedded)	Yes	Completed Primary
285	Zimbabwe	Rural	22	Yes	No	Less than primary	Yes	17	Divorced	Mother deceased	21	to have sex		Husband		Yes		Yes	N/A	N/A	Yes	Yes	N/A	N/A	Yes	N/A	N/A	N/A	Yes	No	No	N/A	N/A		Yes	Never		Yes	15	6	1	Current boyfriend/Romantic partner		Older	5-10 years older	Separated	No	Don't know
286	Zimbabwe	Rural	24	Yes	No	Some Secondary (F1 to F3)	Yes	19	Divorced	Father deceased	19	to have sex		Husband		Yes		N/A	Yes	Yes	Yes	Yes	N/A	Yes	N/A	N/A	N/A	Yes	Yes	No	N/A	N/A	N/A		Yes	Never		Yes	19	2	1	Ex-husband		Older	Don't know	Divorced	No	Completed Secondary (F4/O-Level)
287	Zimbabwe	Rural	22	Yes	No	Some Secondary (F1 to F3)	Yes	20	Divorced	Both deceased	19	From my mother				Yes		N/A	N/A	N/A	Yes	Yes	Yes	Yes	Yes	N/A	N/A	No	No	Yes	Yes	N/A	N/A		Yes	Never		No	19	1	1	Ex-husband		Older	Less than 5 years older	Living together with me but not married (i.e. lobola not paid/not wedded)		Completed Secondary (F4/O-Level)
288	Zimbabwe	Rural	23	Yes	No	Completed Secondary (F4/O-Level)	Yes	19	Married (i.e. lobola paid/wedded)	Both deceased	20	to have sex		Husband		Yes		N/A	N/A	Yes	Yes	Yes	N/A	Yes	N/A	N/A	N/A	N/A	N/A	N/A	N/A	N/A	N/A		Yes	Never		Yes	19	1	1	Current husband		Older	Less than 5 years older	Married to me (i.e. lobola paid/wedded)	Yes	Completed Secondary (F4/O-Level)
289	Zimbabwe	Rural	24	Yes	No	Some Secondary (F1 to F3)	Yes	19	Married (i.e. lobola paid/wedded)	Father deceased	20	Don't know				Yes		Yes	Yes	N/A	Yes	No	No	Yes	N/A	N/A	N/A	Yes	No	No	N/A	N/A	N/A		Yes	Never		Yes	19	1	1	Current husband		Older	5-10 years older	Married to me (i.e. lobola paid/wedded)	Yes	Completed Secondary (F4/O-Level)
290	Zimbabwe	Rural	24	Yes	No	Some Secondary (F1 to F3)	Yes	20	Married (i.e. lobola paid/wedded)	Father deceased	20	to have sex		Husband		Yes		N/A	Yes	Yes	Yes	Yes	N/A	Yes	N/A	N/A	N/A	Yes	Yes	No	N/A	No	N/A		Yes	Never		Yes	17	2	1	Current husband		Older	5-10 years older	Married to me (i.e. lobola paid/wedded)	Yes	Some Secondary (F1 to F3)
291	Zimbabwe	Rural	22	Yes	No	Completed Secondary (F4/O-Level)	Yes	16	Divorced	Both living	19	to have sex		Husband		Yes		Yes	Yes	Yes	Yes	Yes	N/A	Yes	No	N/A	N/A	No	No	No	No	N/A	N/A		Yes	Never		Yes	15	3	1	Current boyfriend/Romantic partner		Older	5-10 years older	Divorced	No	Completed Secondary (F4/O-Level)
292	Zimbabwe	Rural	24	Yes	No	Completed Secondary (F4/O-Level)	Yes	20	Widowed	Both living	22	to have sex		Husband		Yes		Yes	Yes	Yes	Yes	Yes	N/A	N/A	No	N/A	N/A	Yes	Yes	No	N/A	N/A	N/A		Yes	Never		Yes	17	3	1	Ex-boyfriend/romantic partner		About same age		Divorced	No	Completed Secondary (F4/O-Level)
293	Zimbabwe	Rural	23	Yes	No	Completed Secondary (F4/O-Level)	Yes	22	Living together but not married (i.e. lobola not paid/not wedded)	Both living	23	to have sex		Husband		Yes		No	No	No	No	No	No	Yes	N/A	N/A	N/A	No	No	No	N/A	N/A	N/A		Yes	Never		Yes	22	1	1	Current husband		Older	5-10 years older	Living together with me but not married (i.e. lobola not paid/not wedded)	No	Completed Secondary (F4/O-Level)
294	Zimbabwe	Rural	22	Yes	No	Some Secondary (F1 to F3)	Yes	22	Divorced	Both living	22	to have sex		Husband		Yes		No	No	No	Yes	No	No	Yes	N/A	N/A	N/A	N/A	Yes	No	N/A	N/A	N/A		Yes	Never		Yes	18	2	1	Ex-husband		About same age		Married to me (i.e. lobola paid/wedded)	Yes	Completed Primary
295	Zimbabwe	Rural	24	Yes	No	Completed Secondary (F4/O-Level)	Yes	22	Married (i.e. lobola paid/wedded)	Father deceased	23	to have sex		Husband		Yes		N/A	Yes	N/A	Yes	No	N/A	Yes	N/A	N/A	N/A	N/A	N/A	No	N/A	N/A	N/A		Yes	Never		Yes	22	1	1	Current husband		Older	Less than 5 years older	Married to me (i.e. lobola paid/wedded)	Yes	Some Secondary (F1 to F3)
296	Zimbabwe	Rural	23	Yes	No	Completed Primary	Yes	18	Divorced	Both deceased	22	to have sex		Husband		Yes		N/A	N/A	N/A	No	Yes	N/A	No	Yes	N/A	N/A	No	Yes	N/A	No	N/A	N/A		Yes	Once every two weeks		Yes	18	2	1	Current boyfriend/Romantic partner		Older	5-10 years older	Divorced	No	Completed Secondary (F4/O-Level)
297	Zimbabwe	Rural	24	Yes	No	Completed Secondary (F4/O-Level)	Yes	21	Married (i.e. lobola paid/wedded)	Both living	23	to have sex		Husband		Yes		Yes	Yes	Yes	Yes	N/A	N/A	Yes	N/A	N/A	N/A	No	No	No	N/A	No	N/A		Yes	Never		Yes	21	1	1	Current husband		Older	5-10 years older	Married to me (i.e. lobola paid/wedded)	Yes	Completed Primary	5
298	Zimbabwe	Rural	23	Yes	No	Less than primary	Yes	17	Divorced	Both deceased	18	Don't know				Yes		N/A	N/A	N/A	N/A	No	N/A	N/A	No	No	N/A	No	No	No	No	No	Yes		Yes	Once a month		Yes	16	3	2	Current boyfriend/Romantic partner		Older	More than 10 years older	Married to someone else	No	Don't know
299	Zimbabwe	Rural	20	Yes	No	Completed Primary	Yes	18	Divorced	Father deceased	15	From my mother				Yes		N/A	Yes	Yes	Yes	Yes	N/A	Yes	N/A	N/A	N/A	N/A	Yes	No	N/A	N/A	N/A		Yes	Never		Yes	13	3	1	Ex-husband		Older	Less than 5 years older	Living together with someone else	Yes	Some Secondary (F1 to F3)
300	Zimbabwe	Rural	21	No			Yes	17	Divorced	Mother deceased	17	to have sex		Husband		No (please provide	she does not understand the implications of being HIV positive																		Yes	Never		Yes	17	1	1	Ex-husband		Older	Don't know	Living together with me but not married (i.e. lobola not paid/not wedded)	Yes	Completed Secondary (F4/O-Level)
301	Zimbabwe	Rural	24	Yes	No	Less than primary	No		Living together but not married (i.e. lobola not paid/not wedded)	Both deceased	17	From my mother				Yes		N/A	N/A	Yes	Yes	Yes	N/A	Yes	N/A	N/A	N/A	No	No	No	N/A	No	N/A		Yes	Never		Yes	16	3	1	Current boyfriend/Romantic partner		Older	More than 10 years older	Living together with me but not married (i.e. lobola not paid/not wedded)	No	Completed Secondary (F4/O-Level)
302	Zimbabwe	Rural	24	Yes	No	Less than primary	Yes	15	Widowed	Both deceased	22	to have sex		Husband		Yes		N/A	N/A	No	Yes	No	N/A	N/A	Yes	N/A	N/A	Yes	Yes	N/A	N/A	N/A	N/A		Yes	Once a month		Yes	15	7	1	Ex-boyfriend/romantic partner		Younger		Never married	No	Less than primary
303	Zimbabwe	Rural	19	Yes	No	Completed Primary	Yes	18	Living together but not married (i.e. lobola not paid/not wedded)	Both living	19	Don't know				Yes		No	No	No	No	No	Yes	Yes	N/A	N/A	N/A	No	No	No	N/A	No	N/A		Yes	Never		Yes	18	1	1	Current husband		About same age		Living together with me but not married (i.e. lobola not paid/not wedded)	No	Completed Secondary (F4/O-Level)
304	Zimbabwe	Rural	24	No			Yes	18	Married (i.e. lobola paid/wedded)	Both deceased	21	to have sex		Husband		Yes		N/A	N/A	Yes	Yes	No	No	Yes	N/A	N/A	N/A	No	Yes	Yes	N/A	N/A	N/A		Yes	Never		Yes	17	1	1	Current husband		Older	More than 10 years older	Married to me (i.e. lobola paid/wedded)	Yes	Completed Primary
305	Zimbabwe	Rural	22	Yes	No	Less than primary	Yes	20	Married (i.e. lobola paid/wedded)	Mother deceased	21	to have sex		Husband		Yes		No	N/A	No	N/A	Yes	N/A	Yes	N/A	N/A	N/A	No	No	No	N/A	N/A	N/A		Yes	Never		Yes	20	1	1	Current husband		Older	More than 10 years older	Married to me (i.e. lobola paid/wedded)	Yes	Completed Primary
306	Zimbabwe	Rural	18	Yes	No	Completed Primary	Yes	14	Married (i.e. lobola paid/wedded)	Both deceased	16	to have sex		Husband		Yes		N/A	N/A	Yes	N/A	No	N/A	Yes	N/A	N/A	N/A	No	No	N/A	N/A	N/A	N/A		Yes	Once every two weeks		Yes	13	4	1	Current husband		Older	5-10 years older	Living together with me but not married (i.e. lobola not paid/not wedded)	No	Some Secondary (F1 to F3)
307	Zimbabwe	Rural	21	Yes	No	Completed Secondary (F4/O-Level)	No		Never married	Both living	19	to have sex		Boyfriend/Romantic partner		Yes		No	Yes	No	No	No	N/A	N/A	No	N/A	N/A	N/A	N/A	N/A	N/A	N/A	N/A		Yes	Never		Yes	16	2	1	Current boyfriend/Romantic partner		Older	Less than 5 years older	Never married	Yes	Completed Secondary (F4/O-Level)
308	Zimbabwe	Rural	23	Yes	No	Some Secondary (F1 to F3)	Yes	16	Separated	Father deceased	19	to have sex		Husband		Yes		N/A	Yes	No	Yes	No	N/A	Yes	N/A	N/A	N/A	Yes	No	No	N/A	N/A	N/A		Yes	Never		Yes	16	1	1	Ex-husband		Older	More than 10 years older	Married to me (i.e. lobola paid/wedded)	Yes	Completed Secondary (F4/O-Level)
309	Zimbabwe	Rural	16	Yes	No	Less than primary	Yes	16	Married (i.e. lobola paid/wedded)	Father deceased	16	to have sex		Husband		No (please provide																			No			Yes	14	2	1	Current husband		Older	Less than 5 years older	Never married	No	Completed Secondary (F4/O-Level)
310	Zimbabwe	Rural	20	Yes	No	Completed Primary	Yes	19	Married (i.e. lobola paid/wedded)	Both living	19	to have sex		Husband		Yes		No	Yes	Yes	N/A	N/A	N/A	Yes	N/A	N/A	N/A	N/A	No	No	N/A	N/A	N/A		Yes	Never		Yes	19	1	1	Current husband		Older	5-10 years older	Married to me (i.e. lobola paid/wedded)	Yes	Completed Secondary (F4/O-Level)
311	Zimbabwe	Rural	22	Yes	No	Less than primary	Yes	16	Married (i.e. lobola paid/wedded)	Mother deceased	22	From a contaminated sharp object				Yes		No	N/A	No	No	No	Yes	No	No	No	No	No	No	No	No	No	N/A		Yes	Never		Yes	15	2	1	Current husband		Older	More than 10 years older	Married to me (i.e. lobola paid/wedded)	Yes	Completed Secondary (F4/O-Level)
312	Zimbabwe	Rural	24	Yes	No	Less than primary	Yes	16	Married (i.e. lobola paid/wedded)	Father deceased	18	to have sex		Husband		Yes		N/A	Yes	Yes	No	Yes	N/A	Yes	N/A	N/A	N/A	Yes	Yes	N/A	N/A	N/A	N/A		Yes	Never		Yes	16	3	1	Current husband		Older	5-10 years older	Married to me (i.e. lobola paid/wedded)	Yes	Completed Primary
313	Zimbabwe	Rural	24	Yes	No	Completed Primary	Yes	18	Married (i.e. lobola paid/wedded)	Father deceased	19	to have sex		Husband		Yes		N/A	Yes	Yes	Yes	Yes	N/A	Yes	N/A	N/A	N/A	No	No	Yes	Yes	Yes	N/A		Yes	Never		Yes	18	1	1	Current husband		Older	5-10 years older	Married to me (i.e. lobola paid/wedded)	Yes	Completed Secondary (F4/O-Level)
314	Zimbabwe	Rural	24	Yes	No	Completed Primary	Yes	21	Living together but not married (i.e. lobola not paid/not wedded)	Father deceased	21	to have sex		Husband		Yes		No	No	No	Yes	No	No	Yes	N/A	N/A	N/A	Yes	Yes	No	N/A	N/A	N/A		Yes	Never		Yes	21	1	1	Current husband		Older	Less than 5 years older	Living together with me but not married (i.e. lobola not paid/not wedded)	Yes	Some Secondary (F1 to F3)
315	Zimbabwe	Rural	19	Yes	No	Completed Secondary (F4/O-Level)	No		Never married	Both deceased	13	From my mother				Yes		N/A	N/A	N/A	N/A	N/A	Yes	N/A	N/A	N/A	N/A	N/A	N/A	N/A	N/A	N/A	N/A		Yes	Never		No	18	1	1	Current boyfriend/Romantic partner		About same age		Never married		Completed Secondary (F4/O-Level)
316	Zimbabwe	Rural	24	Yes	No	Completed Primary	Yes	17	Married (i.e. lobola paid/wedded)	Both deceased	21	Don't know				Yes		N/A	N/A	Yes	Yes	Yes	N/A	Yes	N/A	N/A	N/A	Yes	Yes	No	N/A	N/A	N/A		Yes	Never		Yes	16	1	1	Current husband		Older	5-10 years older	Married to me (i.e. lobola paid/wedded)	Yes	Some Secondary (F1 to F3)
317	Zimbabwe	Rural	23	Yes	No	Completed Secondary (F4/O-Level)	Yes	21	Married (i.e. lobola paid/wedded)	Father deceased	23	Don't know				Yes		N/A	Yes	No	No	No	N/A	Yes	N/A	N/A	N/A	No	No	No	No	No	N/A		Yes	Never		Yes	19	2	1	Current husband		Older	Less than 5 years older	Married to me (i.e. lobola paid/wedded)	Yes	Completed A-Level
318	Zimbabwe	Rural	22	Yes	No	Less than primary	Yes	20	Married (i.e. lobola paid/wedded)	Both deceased	16	to have sex		Husband		Yes		N/A	Yes	No	No	Yes	No	N/A	Yes	N/A	N/A	No	Yes	No	No	No	N/A		Yes	Never		Yes	16	3	1	Current husband		About same age		Married to me (i.e. lobola paid/wedded)	Yes	Completed Secondary (F4/O-Level)
319	Zimbabwe	Rural	24	Yes	No	Some Secondary (F1 to F3)	Yes	19	Divorced	Both living	24	to have sex		Husband		Yes		Yes	Yes	N/A	No	Yes	Yes	No	N/A	N/A	N/A	No	Yes	No	N/A	N/A	N/A		Yes	Once every two weeks		Yes	17	5	1	Ex-boyfriend/romantic partner		Older	Don't know	Don't know	No	Don't know
320	Zimbabwe	Rural	21	Yes	No	Completed Primary	No		Never married	Both living	18	to have sex		Other (specify)	ex boyfriend	Yes		Yes	Yes	No	Yes	Yes	N/A	N/A	No	N/A	N/A	No	Yes	Yes	N/A	No	N/A		Yes	Never		Yes	18	2	1	Ex-boyfriend/romantic partner		Older	More than 10 years older	Never married	No	Completed Secondary (F4/O-Level)
321	Zimbabwe	Rural	24	Yes	No	Completed Primary	Yes	17	Married (i.e. lobola paid/wedded)	Father deceased	20	to have sex		Other (specify)	ex husband	Yes		N/A	Yes	No	No	No	N/A	Yes	N/A	N/A	N/A	No	No	No	No	No	N/A		Yes	Never		Yes	17	2	1	Current husband		Older	5-10 years older	Married to me (i.e. lobola paid/wedded)	Yes	Some Secondary (F1 to F3)
322	Zimbabwe	Rural	24	Yes	No	Some Secondary (F1 to F3)	Yes	21	Divorced	Father deceased	23	to have sex		Husband		Yes		N/A	No	No	No	No	N/A	N/A	No	N/A	N/A	Yes	No	No	N/A	No	N/A		Yes	Never		Yes	16	7	1	Current boyfriend/Romantic partner		About same age		Married to someone else	No	Completed Secondary (F4/O-Level)
323	Zimbabwe	Rural	22	No			Yes	17	Married (i.e. lobola paid/wedded)	Father deceased	17	to have sex		Other (specify)	former husband	Yes		N/A	No	No	Yes	No	No	Yes	N/A	N/A	N/A	N/A	N/A	N/A	N/A	N/A	N/A		Yes	Never		Yes	13	3	1	Current husband		Older	More than 10 years older	Married to me (i.e. lobola paid/wedded)	Yes	Some Secondary (F1 to F3)
324	Zimbabwe	Rural	18	Yes	No	Less than primary	Yes	16	Married (i.e. lobola paid/wedded)	Both deceased	18	From my mother				Yes		N/A	N/A	Yes	Yes	N/A	N/A	Yes	N/A	N/A	N/A	N/A	N/A	N/A	N/A	N/A	N/A		Yes	Never		Yes	16	1	1	Current husband		Older	5-10 years older	Married to me (i.e. lobola paid/wedded)	Yes	Completed Secondary (F4/O-Level)
325	Zimbabwe	Rural	18	Yes	No	Less than primary	No		Never married	Father deceased	17	From my mother				Yes		N/A	Yes	Yes	Yes	No	N/A	N/A	Yes	N/A	N/A	N/A	N/A	N/A	N/A	N/A	N/A		Yes	Never		Yes	12	2	1	Ex-boyfriend/romantic partner		Older	More than 10 years older	Married to someone else	Yes	Completed Secondary (F4/O-Level)
326	Zimbabwe	Rural	16	Yes	No	Less than primary	Yes	15	Married (i.e. lobola paid/wedded)	Both living	15	to have sex		Husband		Yes		Yes	Yes	No	No	No	N/A	Yes	N/A	N/A	N/A	No	No	No	No	No	N/A		Yes	Never		Yes	15	1	1	Current husband		Older	5-10 years older	Married to me (i.e. lobola paid/wedded)	Yes	Don't know
327	Zimbabwe	Rural	20	Yes	No	Completed Primary	Yes	16	Married (i.e. lobola paid/wedded)	Both living	17	Don't know				Yes		No	Yes	No	No	Yes	N/A	Yes	N/A	N/A	N/A	No	Yes	No	No	No	N/A		Yes	Never		Yes	15	1	1	Current husband		Older	5-10 years older	Married to me (i.e. lobola paid/wedded)	Yes	Completed Secondary (F4/O-Level)
328	Zimbabwe	Rural	16	Yes	No	Less than primary	Yes	14	Married (i.e. lobola paid/wedded)	Father deceased	10	From a stranger/rapist		Other (specify)	the man who rapped her	Yes		N/A	Yes	Yes	Yes	Yes	N/A	Yes	N/A	N/A	N/A	N/A	N/A	No	N/A	N/A	N/A		Yes	Never		Yes	10	2	1	Current husband		Older	5-10 years older	Married to me (i.e. lobola paid/wedded)	No	Some Secondary (F1 to F3)
329	Zimbabwe	Rural	21	Yes	No	Completed Secondary (F4/O-Level)	Yes	20	Married (i.e. lobola paid/wedded)	Both deceased	17	to have sex		Boyfriend/Romantic partner		Yes		N/A	N/A	No	No	No	No	Yes	N/A	N/A	N/A	N/A	N/A	N/A	N/A	N/A	N/A		Yes	Never		Yes	16	5	1	Current husband		Older	Less than 5 years older	Married to me (i.e. lobola paid/wedded)	Yes	Completed Secondary (F4/O-Level)
330	Zimbabwe	Rural	23	Yes	No	Some Secondary (F1 to F3)	Yes	19	Married (i.e. lobola paid/wedded)	Father deceased	23	Don't know				Yes		N/A	Yes	Yes	No	No	No	Yes	N/A	N/A	N/A	No	Yes	N/A	N/A	N/A	N/A		Yes	Once a month		Yes	18	2	1	Current husband		Older	Less than 5 years older	Married to me (i.e. lobola paid/wedded)	Yes	Completed Secondary (F4/O-Level)
331	Zimbabwe	Rural	16	Yes	Yes		No		Never married	Both living	12	From my mother				Yes		Yes	Yes	Yes	Yes	Yes	Yes	N/A	No	N/A	N/A	No	Yes	No	No	No	N/A		Yes	Once a month		No	16	1	1	Current boyfriend/Romantic partner		Older	Less than 5 years older	Never married	No	Completed Secondary (F4/O-Level)
332	Zimbabwe	Rural	24	Yes	No	Completed Primary	Yes	15	Married (i.e. lobola paid/wedded)	Father deceased	20	to have sex		Husband		Yes		N/A	Yes	Yes	Yes	N/A	N/A	Yes	N/A	N/A	N/A	N/A	N/A	N/A	N/A	N/A	N/A		Yes	Never		Yes	15	2	1	Current husband		Older	More than 10 years older	Married to me (i.e. lobola paid/wedded)	Yes	Completed Secondary (F4/O-Level)
333	Zimbabwe	Rural	22	Yes	No	Less than primary	Yes	17	Married (i.e. lobola paid/wedded)	Both deceased	17	to have sex		Male client (sex work)		Yes		N/A	N/A	No	Yes	No	N/A	Yes	N/A	N/A	N/A	No	No	No	N/A	No	N/A		Yes	Never		Yes	17	3	1	Current boyfriend/Romantic partner		About same age		Married to someone else	No	Completed Secondary (F4/O-Level)
334	Zimbabwe	Rural	24	Yes	No	Some Secondary (F1 to F3)	Yes	18	Married (i.e. lobola paid/wedded)	Both living	22	Don't know				Yes		Yes	Yes	No	Yes	No	N/A	Yes	N/A	N/A	N/A	N/A	N/A	N/A	N/A	N/A	N/A		Yes	Never		Yes	12	2	1	Current husband		About same age		Married to me (i.e. lobola paid/wedded)	Yes	Some Secondary (F1 to F3)
335	Zimbabwe	Rural	19	Yes	No	Some Secondary (F1 to F3)	Yes	15	Married (i.e. lobola paid/wedded)	Father deceased	16	Don't know				Yes		N/A	Yes	N/A	N/A	Yes	N/A	Yes	N/A	N/A	N/A	No	No	No	No	No	N/A		Yes	Never		Yes	15	1	1	Current husband		About same age		Married to me (i.e. lobola paid/wedded)	Yes	Completed Secondary (F4/O-Level)
336	Zimbabwe	Rural	22	Yes	No	Less than primary	Yes	16	Married (i.e. lobola paid/wedded)	Mother deceased	17	to have sex		Other (specify)	first husband	Yes		N/A	Yes	No	No	No	Yes	Yes	No	N/A	N/A	No	No	No	N/A	N/A	N/A		Yes	Never		Yes	14	3	1	Current husband		Older	Less than 5 years older	Married to me (i.e. lobola paid/wedded)	No	Completed Secondary (F4/O-Level)
337	Zimbabwe	Rural	19	Yes	No	Completed Primary	No		Never married	Both deceased	16	From my mother				Yes		N/A	N/A	Yes	Yes	Yes	Yes	N/A	Yes	N/A	N/A	N/A	N/A	No	Yes	N/A	N/A		Yes	Never		No	19	1	1	Ex-boyfriend/romantic partner		Older	Less than 5 years older	Never married	No	Completed Secondary (F4/O-Level)
338	Zimbabwe	Rural	24	Yes	No	Completed Primary	Yes	17	Married (i.e. lobola paid/wedded)	Both living	20	to have sex		Other (specify)	ex boyfriend	Yes		Yes	Yes	No	Yes	No	No	Yes	N/A	N/A	N/A	No	No	No	No	No	N/A		Yes	Never		Yes	17	5	1	Current husband		Older	More than 10 years older	Married to me (i.e. lobola paid/wedded)	Yes	Completed Secondary (F4/O-Level)
339	Zimbabwe	Rural	19	Yes	No	Some Secondary (F1 to F3)	No		Never married	Father deceased	13	From my mother				Yes		N/A	Yes	Yes	Yes	Yes	N/A	N/A	No	N/A	N/A	No	No	No	No	Yes	N/A		Yes	Other	once in about 6 months	No	18	1	1	Current boyfriend/Romantic partner		Older	Less than 5 years older	Never married		Completed Secondary (F4/O-Level)
340	Zimbabwe	Rural	20	Yes	No	Some Secondary (F1 to F3)	Yes	18	Living together but not married (i.e. lobola not paid/not wedded)	Both living	20	to have sex		Husband		Yes		No	No	No	No	No	No	Yes	N/A	N/A	N/A	No	No	No	N/A	N/A	N/A		Yes	Never		Yes	18	1	1	Current husband		Older	Less than 5 years older	Living together with me but not married (i.e. lobola not paid/not wedded)	No	Completed Secondary (F4/O-Level)
341	Zimbabwe	Rural	16	Yes	Yes		No		Never married	Both deceased	10	Don't know				Yes		N/A	N/A	N/A	N/A	N/A	Yes	N/A	No	N/A	N/A	No	Yes	N/A	N/A	No	N/A		Yes	Never		No	14	1	1	Ex-boyfriend/romantic partner		Older	5-10 years older	Never married	No	Completed Secondary (F4/O-Level)
342	Zimbabwe	Rural	23	Yes	No	Completed Secondary (F4/O-Level)	Yes	20	Married (i.e. lobola paid/wedded)	Both living	21	to have sex		Husband		Yes		Yes	Yes	No	Yes	No	N/A	Yes	N/A	N/A	N/A	No	No	No	No	No	N/A		Yes	Never		Yes	20	1	1	Current husband		Older	5-10 years older	Married to me (i.e. lobola paid/wedded)	Yes	Completed A-Level
343	Zimbabwe	Rural	22	No			Yes	17	Married (i.e. lobola paid/wedded)	Father deceased	21	to have sex		Husband		Yes		N/A	No	No	No	No	N/A	Yes	N/A	N/A	N/A	N/A	No	N/A	N/A	N/A	N/A		Yes	Once a month		Yes	15	4	1	Current husband		Older	5-10 years older	Married to me (i.e. lobola paid/wedded)	Yes	Less than primary
344	Zimbabwe	Rural	24	Yes	No	Some Secondary (F1 to F3)	Yes	19	Living together but not married (i.e. lobola not paid/not wedded)	Father deceased	22	to have sex		Husband		Yes		N/A	Yes	Yes	Yes	Yes	N/A	Yes	N/A	N/A	N/A	Yes	Yes	N/A	Yes	N/A	N/A		Yes	Never		Yes	16	2	1	Current husband		Older	More than 10 years older	Living together with me but not married (i.e. lobola not paid/not wedded)	Yes	Completed A-Level
345	Zimbabwe	Rural	20	Yes	No	Less than primary	No		Never married	Mother deceased	18	to have sex		Boyfriend/Romantic partner		Yes		No	N/A	N/A	N/A	N/A	N/A	N/A	Yes	N/A	N/A	N/A	N/A	N/A	N/A	N/A	N/A		Yes	Never		No	16	2	1	Current boyfriend/Romantic partner		Older	5-10 years older	Never married		Some Secondary (F1 to F3)
346	Zimbabwe	Rural	17	Yes	No	Less than primary	Yes	16	Living together but not married (i.e. lobola not paid/not wedded)	Both deceased	17	to have sex		Husband		Yes		N/A	N/A	No	No	No	N/A	Yes	N/A	N/A	N/A	N/A	N/A	N/A	N/A	N/A	N/A		Yes	Never		Yes	16	1	1	Current husband		About same age		Living together with me but not married (i.e. lobola not paid/not wedded)	No	Some Secondary (F1 to F3)
347	Zimbabwe	Rural	21	Yes	No	Completed Primary	Yes	20	Married (i.e. lobola paid/wedded)	Both living	20	to have sex		Husband		Yes		No	No	No	No	No	N/A	Yes	N/A	N/A	N/A	N/A	N/A	N/A	N/A	N/A	N/A		No			Yes	19	2	1	Current husband		Older	5-10 years older	Married to me (i.e. lobola paid/wedded)	No	Some Secondary (F1 to F3)
348	Zimbabwe	Rural	20	Yes	No	Completed Secondary (F4/O-Level)	No		Never married	Father deceased	16	From my mother				Yes		N/A	Yes	N/A	N/A	Yes	N/A	N/A	Yes	N/A	N/A	Yes	No	N/A	N/A	N/A	N/A		Yes	Never		No	20	2	2	Current boyfriend/Romantic partner		Older	5-10 years older	Never married		Completed A-Level
349	Zimbabwe	Rural	22	Yes	No	Less than primary	Yes	18	Married (i.e. lobola paid/wedded)	Father deceased	22	to have sex		Husband		Yes		N/A	Yes	No	No	No	N/A	Yes	N/A	N/A	N/A	N/A	No	N/A	N/A	N/A	N/A		Yes	Never		Yes	14	6	1	Current husband		Older	5-10 years older	Married to me (i.e. lobola paid/wedded)	Yes	Completed Secondary (F4/O-Level)
350	Zimbabwe	Rural	24	Yes	No	Less than primary	Yes	21	Divorced	Both deceased	24	Other (Specify)	I bit an HIV positive person and swallowed their blood			No (please provide																			Yes	Never		Yes	16	5	5	Current boyfriend/Romantic partner		Older	Less than 5 years older	Divorced	No	Some Secondary (F1 to F3)
351	Zimbabwe	Rural	19	Yes	No	Completed Secondary (F4/O-Level)	No		Never married	Both deceased	15	From my mother				Yes		N/A	N/A	No	No	Yes	Yes	N/A	No	N/A	N/A	Yes	Yes	No	No	Yes	N/A		Yes	Once a month		No	16	5	2	Current boyfriend/Romantic partner		Older	5-10 years older	Married to someone else		Completed Secondary (F4/O-Level)
352	Zimbabwe	Rural	22	Yes	No	Completed Primary	Yes	17	Divorced	Father deceased	17	to have sex		Husband		Yes		N/A	Yes	Yes	Yes	Yes	N/A	Yes	No	N/A	N/A	N/A	N/A	N/A	N/A	N/A	N/A		No			Yes	16	10	1	Current boyfriend/Romantic partner		Older	5-10 years older	Divorced	No	Completed Secondary (F4/O-Level)
353	Zimbabwe	Rural	24	Yes	No	Some Secondary (F1 to F3)	Yes	17	Living together but not married (i.e. lobola not paid/not wedded)	Both deceased	19	to have sex		Husband		Yes		N/A	N/A	N/A	No	Yes	N/A	Yes	N/A	N/A	N/A	No	No	No	N/A	N/A	N/A		Yes	Never		Yes	17	1	1	Current husband		Older	More than 10 years older	Living together with me but not married (i.e. lobola not paid/not wedded)	Yes	Completed Secondary (F4/O-Level)
354	Zimbabwe	Rural	21	Yes	Yes		Yes	19	Living together but not married (i.e. lobola not paid/not wedded)	Both deceased	19	to have sex		Husband		Yes		N/A	N/A	N/A	Yes	Yes	No	Yes	N/A	N/A	N/A	No	No	No	N/A	Yes	N/A		Yes	Never		Yes	19	1	1	Current husband		Older	5-10 years older	Living together with me but not married (i.e. lobola not paid/not wedded)	Yes	Completed A-Level
355	Zimbabwe	Rural	23	Yes	No	Completed A-Level	Yes	20	Married (i.e. lobola paid/wedded)	Both living	23	to have sex		Boyfriend/Romantic partner		Yes		No	No	No	No	No	N/A	Yes	N/A	N/A	N/A	Yes	N/A	N/A	N/A	N/A	N/A		Yes	Never		Yes	20	3	1	Current boyfriend/Romantic partner		Older	5-10 years older	Living together with me but not married (i.e. lobola not paid/not wedded)	Yes	Tertiary
356	Zimbabwe	Rural	23	Yes	No	Completed Primary	Yes	20	Living together but not married (i.e. lobola not paid/not wedded)	Mother deceased	23	to have sex		Husband		Yes		N/A	N/A	N/A	Yes	Yes	N/A	Yes	N/A	N/A	N/A	Yes	Yes	No	N/A	N/A	N/A		Yes	Never		Yes	17	2	1	Current boyfriend/Romantic partner		About same age		Living together with me but not married (i.e. lobola not paid/not wedded)	Yes	Completed Secondary (F4/O-Level)
357	Zimbabwe	Rural	19	Yes	No	Completed Primary	Yes	19	Married (i.e. lobola paid/wedded)	Both living	19	to have sex		Husband		Yes		Yes	Yes	Yes	No	No	No	Yes	N/A	N/A	N/A	No	No	No	No	No	N/A		Yes	Never		Yes	16	2	1	Current husband		Older	More than 10 years older	Married to me (i.e. lobola paid/wedded)	Yes	Completed Secondary (F4/O-Level)
358	Zimbabwe	Rural	24	Yes	No	Completed Primary	Yes	18	Married (i.e. lobola paid/wedded)	Father deceased	19	to have sex		Husband		Yes		N/A	No	No	No	No	N/A	Yes	N/A	N/A	N/A	No	Yes	No	N/A	N/A	N/A		Yes	Never		Yes	18	1	1	Current husband		Older	Less than 5 years older	Married to me (i.e. lobola paid/wedded)	No	Completed Secondary (F4/O-Level)
359	Zimbabwe	Rural	21	Yes	No	Less than primary	No		Never married	Both deceased	15	From my mother				Yes		N/A	N/A	N/A	Yes	Yes	Yes	N/A	No	N/A	N/A	No	No	No	N/A	No	N/A		Yes	Never		No	21	1	1	Current boyfriend/Romantic partner		Older	5-10 years older	Divorced	No	Completed Secondary (F4/O-Level)
[truncated: 135 more columns]
